# Supplementary material for: Dissecting the Molecular Mechanism of 10-HDA Biosynthesis: Role of Acyl-CoA Delta(11) Desaturase and Transcriptional Regulators in Honeybee Mandibular Glands
Source: Insects. 2025 May 26;16(6):563. doi: 10.3390/insects16060563 (PMC12193250; doi:10.3390/insects16060563)
Supplement: Supplementary file 1 [file insects-16-00563-s001.zip]

Archive with 2 entries (2 files):
- supplementary_materials.pdf
- supplementary_tables S1-S16_revised.xlsx
