# Supplementary material for: Dissecting the Molecular Mechanism of 10-HDA Biosynthesis: Role of Acyl-CoA Delta(11) Desaturase and Transcriptional Regulators in Honeybee Mandibular Glands
Source: Insects. 2025 May 26;16(6):563. doi: 10.3390/insects16060563 (PMC12193250; doi:10.3390/insects16060563)
Supplement: Supplementary file 1 [file insects-16-00563-s001.zip › supplementary_tables S1-S16_revised.xlsx]

## Sheet: table_S1
Table S1. Primer sequences used for RT-qPCR.
Genes Name	Gene ID	Forward primer	Reverse primer
RP49	LOC406099	CGTCATATGTTGCCAACTGGT	TTGAGCACGTTCAACAATGG
D11ds	LOC551527	AAAGCGAAATGGCCCTTACG	TTCGGACCATTAACCAGCCT

## Sheet: table_S2
Table S2. Morphometric measurements of mandibular glands (width and length).
Sample	length(mm)	width(mm)
ITB_10d_1	0.703	0.403
ITB_10d_2	0.588	0.304
ITB_10d_3	0.597	0.326
ITB_10d_4	0.664	0.349
ITB_10d_5	0.603	0.453
ITB_10d_6	0.575	0.291
ITB_10d_7	0.684	0.321
ITB_10d_8	0.627	0.419
ITB_10d_9	0.718	0.388
ITB_10d_10	0.739	0.44
ITB_10d_11	0.59	0.311
ITB_10d_12	0.747	0.421
ITB_10d_13	0.619	0.37
ITB_10d_14	0.608	0.366
ITB_10d_15	0.652	0.307
ITB_10d_16	0.69	0.339
ITB_10d_17	0.619	0.393
ITB_10d_18	0.63	0.365
ITB_f_1	0.391	0.289
ITB_f_2	0.421	0.358
ITB_f_3	0.478	0.369
ITB_f_4	0.573	0.408
ITB_f_5	0.487	0.32
ITB_f_6	0.582	0.395
ITB_f_7	0.446	0.261
ITB_f_8	0.543	0.443
ITB_f_9	0.521	0.35
ITB_f_10	0.468	0.248
ITB_f_11	0.588	0.332
ITB_f_12	0.547	0.295
ITB_f_13	0.734	0.301
ITB_f_14	0.481	0.364
ITB_f_15	0.481	0.348
ITB_f_16	0.521	0.293
ITB_f_17	0.426	0.346
ITB_f_18	0.595	0.381
ITB_f_19	0.476	0.346
ITB_f_20	0.667	0.33
ITB_f_21	0.486	0.272
ITB_f_22	0.564	0.405
ITB_neb_1	0.679	0.442
ITB_neb_2	0.661	0.433
ITB_neb_3	0.751	0.45
ITB_neb_4	0.725	0.394
ITB_neb_5	0.68	0.504
ITB_neb_6	0.757	0.455
ITB_neb_7	0.745	0.513
ITB_neb_8	0.75	0.45
ITB_neb_9	0.593	0.4
ITB_neb_10	0.741	0.458
ITB_neb_11	0.696	0.395
ITB_neb_12	0.683	0.423
ITB_neb_13	0.629	0.368
ITB_neb_14	0.744	0.511
ITB_neb_15	0.665	0.432
ITB_neb_16	0.697	0.423
ITB_neb_17	0.593	0.4
ITB_neb_18	0.577	0.412
ITB_neb_19	0.543	0.474
ITB_neb_20	0.789	0.454
ITB_neb_21	0.779	0.461
ITB_neb_22	0.74	0.439
ITB_neb_23	0.744	0.35

## Sheet: table_S3
Table S3. Quantification of 10-HDA by HPLC in NEB, NB, and FB
sample	10-HDA content(µg/ml)	total volume (ml)	Supernatant volume (µl)	internal standard volume (µl)	total 10-HDA content (µg/ml)	µg/bee
3-IT_NE	16.12	2	940	200	32.24	3.224
3-IT_NE	35.12	2	920	201	70.24	7.024
3-IT_NE	7.84	2	930	202	15.68	1.568
5-IT_NE	7.35	2	920	203	14.7	1.47
5-IT_NE	7.81	2	920	204	15.62	1.562
5-IT_NE	7.26	2	940	205	14.52	1.452
6-IT_NE	12.06	2	900	206	24.12	2.412
6-IT_NE	21.09	2	960	207	42.18	4.218
6-IT_NE	23.32	2	980	208	46.64	4.664
3-IT_10d	159.4	2	880	209	318.8	31.88
3-IT_10d	160.36	2	900	210	320.72	32.072
3-IT_10d	152.74	2	860	211	305.48	30.548
5-IT_10d	165.64	2	880	212	331.28	33.128
5-IT_10d	169.38	2	860	213	338.76	33.876
5-IT_10d	142.22	2	880	214	284.44	28.444
6-IT_10d	163.65	2	870	215	327.3	32.73
6-IT_10d	144.45	2	890	216	288.9	28.89
6-IT_10d	144.91	2	900	217	289.82	28.982
3-IT_F	350.52	2	940	218	701.04	70.104
3-IT_F	283.34	2	940	219	566.68	56.668
3-IT_F	199.1	2	910	220	398.2	39.82
5-IT_F	279.61	2	830	221	559.22	55.922
5-IT_F	246.51	2	920	222	493.02	49.302
5-IT_F	250.28	2	920	223	500.56	50.056
6-IT_F	203.16	2	880	224	406.32	40.632
6-IT_F	197.58	2	930	225	395.16	39.516
6-IT_F	250.54	2	910	226	501.08	50.108

## Sheet: table_S4
Table S4. Transcriptomic profiles of expressed genes in worker bee mandibular glands across developmental stages: NEB, NB, and FB
Gene ID	NEB_1 read count	NEB_2 read count	NEB_3 read count		Gene ID	NB_1 read count	NB_2 read count	NB_3 read count		Gene ID	FB_1 read count	FB_2 read count	FB_3 read count
LOC406065	1171	1013	1297		LOC406065	271	285	332		LOC406065	14	15	24
LOC406066	32	35	14		LOC406066	369	473	601		LOC406066	317	218	143
LOC406067	69	71	69		LOC406067	98	100	91		LOC406067	304	196	161
LOC406068	87	86	65		LOC406068	13	20	11		LOC406068	10	23	18
LOC406070	15	14	14		LOC406070	6	11	17		LOC406070	6	36	23
LOC406071	5	13	9		LOC406071	17	13	13		LOC406071	19	8	12
LOC406072	48	55	41		LOC406072	37	61	48		LOC406072	233	333	282
LOC406073	16	19	10		LOC406073	24	22	23		LOC406073	17	45	44
LOC406074	73	73	69		LOC406074	100	128	115		LOC406074	117	95	65
LOC406075	33950	44758	42242		LOC406075	47420	53987	48499		LOC406075	29247	31240	30876
LOC406076	4317	5146	4368		LOC406076	7600	7405	6603		LOC406076	5577	8016	6998
LOC406077	4	4	3		LOC406077	3	9	2		LOC406077	11	25	12
LOC406078	3216	3135	2965		LOC406078	4741	4940	4426		LOC406078	12464	13856	14993
LOC406079	32	15	16		LOC406079	2	4	4		LOC406079	39	8	16
LOC406080	21	24	11		LOC406080	5	8	6		LOC406080	5	14	12
LOC406081	148	155	182		LOC406081	1879	7727	2114		LOC406081	2081	26495	1296
LOC406082	103	119	81		LOC406082	126	91	122		LOC406082	133	109	97
LOC406083	33	17	38		LOC406083	14	6	6		LOC406083	16	32	32
LOC406084	24814	24522	25112		LOC406084	9883	13410	11227		LOC406084	17039	19406	16229
LOC406086	12688	12448	12338		LOC406086	2488	1981	2344		LOC406086	2492	3534	3923
LOC406088	303	428	209		LOC406088	6572	12522	6591		LOC406088	25644	30347	17234
LOC406090	380	279	146		LOC406090	19099	64424	20553		LOC406090	7353	22011	1673
LOC406091	87	63	44		LOC406091	5940	20506	6383		LOC406091	1024	2288	145
LOC406092	449	502	526		LOC406092	1295	1568	973		LOC406092	1015	1118	1028
LOC406093	430	410	417		LOC406093	12351	35207	15058		LOC406093	24048	68272	7977
LOC406094	3580	2805	3013		LOC406094	4494	12446	6235		LOC406094	115142	10709	11867
LOC406096	158	137	140		LOC406096	81	82	61		LOC406095	6	2	4
LOC406097	1438	1717	1412		LOC406097	956	995	1035		LOC406096	261	300	294
LOC406098	2353	2375	2269		LOC406098	1249	1240	1367		LOC406097	1929	2563	2986
LOC406099	10418	11579	11039		LOC406099	8604	7240	9498		LOC406098	1638	1359	1431
LOC406100	8	13	14		LOC406100	0	5	5		LOC406099	6019	4536	4610
LOC406101	15	16	14		LOC406101	8	23	32		LOC406100	6	3	1
LOC406102	44	36	36		LOC406102	27	41	38		LOC406101	67	53	45
LOC406103	6	10	1		LOC406103	7	7	8		LOC406102	28	19	18
LOC406104	167	89	141		LOC406104	66	61	66		LOC406103	10	16	3
LOC406105	296143	352098	351579		LOC406105	1018335	988991	988494		LOC406104	135	309	179
LOC406106	1682	1800	1812		LOC406106	513	699	515		LOC406105	817396	775889	798203
LOC406107	685	838	878		LOC406107	1177	833	869		LOC406106	1094	1047	851
LOC406108	3494	4516	3934		LOC406108	7941	8096	9093		LOC406107	623	498	605
LOC406109	4	9	13		LOC406109	4	6	5		LOC406108	11970	15916	16841
LOC406110	11	9	11		LOC406110	4	1	6		LOC406109	9	8	3
LOC406111	25	21	33		LOC406111	15	14	22		LOC406110	10	24	16
LOC406112	255	221	222		LOC406112	154	218	158		LOC406111	54	35	54
LOC406113	16	20	24		LOC406113	8	12	9		LOC406112	656	567	569
LOC406114	57	67	44		LOC406114	26	38	30		LOC406113	9	22	26
LOC406115	32	55	36		LOC406115	191	893	133		LOC406114	885	8922	492
LOC406116	70	52	32		LOC406116	2848	8218	3478		LOC406115	549	483	832
LOC406117	18	15	14		LOC406117	54	59	50		LOC406116	3319	12225	718
LOC406119	28819	34291	31521		LOC406119	15495	13663	19039		LOC406117	94	66	70
LOC406120	16419	18712	18369		LOC406120	14804	13320	16530		LOC406119	17043	12494	13049
LOC406121	183	129	72		LOC406121	8512	38334	9008		LOC406120	11543	8205	8765
LOC406122	13942	18201	19801		LOC406122	23976	17085	20161		LOC406121	733	426	58
LOC406123	85	91	73		LOC406123	36	32	34		LOC406122	10314	9795	8146
LOC406124	95	41	59		LOC406124	16	24	24		LOC406123	65	176	129
LOC406126	32649	37751	36154		LOC406126	24345	22184	27432		LOC406124	57	88	85
LOC406127	453	477	414		LOC406127	143	252	144		LOC406126	16553	13535	14014
LOC406128	13	9	1		LOC406128	13	53	17		LOC406127	645	250	272
LOC406129	488	502	452		LOC406129	773	688	597		LOC406128	702	334	139
LOC406130	6	12	12		LOC406130	10	6	8		LOC406129	1041	1155	951
LOC406131	59	104	74		LOC406131	113	512	159		LOC406130	21	23	32
LOC406132	100	122	88		LOC406132	308	316	417		LOC406131	5248	32612	1710
LOC406133	28	25	24		LOC406133	1020	4205	1156		LOC406132	620	371	291
LOC406139	19	22	32		LOC406139	9	24	17		LOC406133	186	496	41
LOC406140	124	298	176		LOC406140	1346	5367	824		LOC406139	28	25	40
LOC406142	302	563	254		LOC406142	932	1160	618		LOC406140	4787	3099	5466
LOC406143	6663	13671	8761		LOC406143	9778	9526	12193		LOC406142	3889	1502	2268
LOC406144	4912	7363	6425		LOC406144	3033	3304	2615		LOC406143	42510	32310	42846
LOC406146	2472	2174	2538		LOC406146	562	631	633		LOC406144	10929	4543	7833
LOC406147	13	10	18		LOC406148	939	1157	788		LOC406146	1876	1358	1692
LOC406148	1353	1274	1486		LOC406149	92	191	115		LOC406148	1200	1064	867
LOC406149	7	14	10		LOC406150	12	6	15		LOC406149	701	4123	300
LOC406150	13	12	8		LOC406151	19	71	27		LOC406150	13	21	32
LOC406151	60	58	44		LOC406152	15482	13540	15445		LOC406151	84	82	88
LOC406152	4995	6739	6490		LOC406153	6	1	5		LOC406152	10964	8650	8562
LOC406153	18	13	25		LOC406154	30715	28392	31471		LOC406153	14	17	18
LOC406154	26739	28521	30740		LOC406155	394	435	354		LOC406154	24013	21751	20749
LOC406155	383	310	369		LOC408264	40	60	37		LOC406155	620	690	697
LOC408264	248	252	240		LOC408265	1944	2447	1859		LOC408264	35	88	99
LOC408265	1827	2489	2041		LOC408267	1867	2474	1985		LOC408265	3604	5948	4932
LOC408267	3435	3402	3507		LOC408269	876	796	933		LOC408267	2711	2961	2845
LOC408269	508	571	529		LOC408270	4466	6919	5518		LOC408269	901	542	632
LOC408270	3094	4276	3891		LOC408271	365	353	286		LOC408270	7080	4115	3950
LOC408271	803	1017	775		LOC408272	222	239	205		LOC408271	696	1217	1045
LOC408272	44	43	62		LOC408273	5	13	9		LOC408272	266	230	199
LOC408273	37	51	36		LOC408275	1802	2195	1708		LOC408273	17	28	23
LOC408275	1202	1197	1163		LOC408276	4254	4947	4331		LOC408275	3378	4692	4520
LOC408276	6676	7363	7313		LOC408277	81	132	88		LOC408276	6757	6365	6473
LOC408277	218	247	221		LOC408278	1299	784	1199		LOC408277	72	97	59
LOC408278	299	338	259		LOC408280	3216	5934	4301		LOC408278	377	282	193
LOC408280	629	713	564		LOC408282	2311	2119	2173		LOC408280	14071	20583	25146
LOC408282	2312	2147	2100		LOC408283	926	746	790		LOC408282	2757	1937	2079
LOC408283	576	632	622		LOC408284	3208	3093	3095		LOC408283	1290	1799	1638
LOC408284	3335	3885	3697		LOC408285	1138	1312	1047		LOC408284	2400	1561	1632
LOC408285	1943	2213	1933		LOC408286	1151	1142	1007		LOC408285	2691	3524	3592
LOC408286	556	697	673		LOC408288	954	1074	1218		LOC408286	2058	2952	2658
LOC408288	2019	2461	2616		LOC408291	139813	115869	145073		LOC408288	522	432	313
LOC408291	249657	275844	320478		LOC408292	743	1105	849		LOC408291	32955	20327	19519
LOC408292	1855	1846	1811		LOC408293	951	900	953		LOC408292	1512	2094	1775
LOC408293	1020	1054	1042		LOC408294	1221	1121	1161		LOC408293	1439	831	933
LOC408294	631	730	653		LOC408295	14	16	22		LOC408294	1406	1173	1210
LOC408295	17	16	18		LOC408297	30	31	27		LOC408295	38	49	52
LOC408297	58	52	46		LOC408298	2133	2522	2337		LOC408297	43	58	67
LOC408298	3717	3919	3987		LOC408299	380	722	577		LOC408298	3370	3263	3076
LOC408299	167	166	144		LOC408301	923	786	863		LOC408299	619	845	929
LOC408301	370	375	389		LOC408302	1091	1278	1385		LOC408301	779	625	648
LOC408302	4614	3907	4342		LOC408303	5492	4732	5056		LOC408302	1338	1473	1405
LOC408303	1839	2530	2169		LOC408304	2133	2121	2188		LOC408303	6962	7213	7175
LOC408304	1317	1565	1414		LOC408305	2859	2506	2486		LOC408304	1462	1136	1069
LOC408305	1588	1764	1824		LOC408306	5	27	14		LOC408305	1899	1239	1225
LOC408306	19	37	33		LOC408308	65420	65674	67006		LOC408306	117	116	109
LOC408308	29685	35764	34080		LOC408309	16826	19228	16343		LOC408308	31780	22856	21694
LOC408309	23687	24741	23451		LOC408310	6	5	6		LOC408309	23015	21489	20993
LOC408310	9	17	18		LOC408311	693	1025	778		LOC408310	9	7	15
LOC408311	1127	1114	962		LOC408312	37	25	21		LOC408311	1067	1454	1206
LOC408312	22	22	25		LOC408314	432	394	425		LOC408312	33	45	56
LOC408314	630	699	682		LOC408315	16226	12686	15651		LOC408314	566	412	426
LOC408315	15310	13983	14538		LOC408316	619	639	656		LOC408315	19948	19587	20827
LOC408316	741	742	693		LOC408317	62	80	78		LOC408316	1303	1000	1096
LOC408317	202	214	184		LOC408319	478	470	464		LOC408317	61	70	94
LOC408319	745	831	806		LOC408320	31	40	50		LOC408319	576	517	537
LOC408320	38	21	46		LOC408321	507	469	482		LOC408320	29	19	26
LOC408321	573	592	599		LOC408322	220	290	240		LOC408321	834	743	765
LOC408322	213	208	210		LOC408323	388	410	391		LOC408322	678	883	865
LOC408323	210	266	275		LOC408324	2509	1989	2213		LOC408323	276	274	235
LOC408324	637	980	901		LOC408325	1033	984	1008		LOC408324	2809	3794	3689
LOC408325	548	657	672		LOC408327	2757	2551	2506		LOC408325	631	822	761
LOC408327	1343	1588	1548		LOC408328	13836	13609	12971		LOC408327	1879	1703	1764
LOC408328	13212	15834	16934		LOC408329	869	1146	789		LOC408328	12154	11072	11143
LOC408329	657	670	859		LOC408331	3333	3448	3095		LOC408329	735	1194	975
LOC408331	4480	4658	4150		LOC408332	612	628	557		LOC408331	4552	6938	6411
LOC408332	828	809	806		LOC408333	881	926	799		LOC408332	833	753	755
LOC408333	2010	2106	1999		LOC408335	3691	3828	3357		LOC408333	1387	1754	1790
LOC408335	4520	5181	5003		LOC408336	1098	882	973		LOC408335	6550	7801	8099
LOC408336	906	1057	1095		LOC408337	9745	10698	8261		LOC408336	1066	904	995
LOC408337	13646	15125	11489		LOC408339	20	23	21		LOC408337	13553	23262	19541
LOC408339	18	20	17		LOC408340	511	485	455		LOC408339	19	19	18
LOC408340	325	479	431		LOC408342	415	480	469		LOC408340	494	353	368
LOC408342	374	401	405		LOC408343	58	92	62		LOC408342	838	898	750
LOC408343	112	98	108		LOC408345	1588	1563	1628		LOC408343	107	128	144
LOC408345	2274	2519	2316		LOC408346	3130	3247	3448		LOC408345	2166	1311	1418
LOC408346	3103	3523	3324		LOC408347	744	660	719		LOC408346	3573	2587	2605
LOC408347	508	590	540		LOC408349	1788	1485	1663		LOC408347	928	919	849
LOC408349	1578	1902	2107		LOC408351	1351	1336	1567		LOC408349	1350	1178	1093
LOC408351	3630	3053	3369		LOC408352	1810	1645	1793		LOC408351	1480	1916	1819
LOC408352	1294	1639	1644		LOC408353	7377	6710	7242		LOC408352	1242	859	932
LOC408353	2138	2845	2810		LOC408354	595	691	525		LOC408353	4039	3733	3665
LOC408354	451	622	432		LOC408355	244	304	343		LOC408354	960	2046	1583
LOC408355	288	337	329		LOC408358	215	453	301		LOC408355	920	1242	1271
LOC408358	313	308	235		LOC408359	2258	2643	2229		LOC408358	1001	1370	1170
LOC408359	4007	3732	3609		LOC408361	21536	22808	20968		LOC408359	2437	2401	2224
LOC408361	13686	15045	15116		LOC408362	10	9	9		LOC408361	19065	17934	15089
LOC408362	166	97	160		LOC408363	45	43	46		LOC408362	102	17	17
LOC408363	172	168	179		LOC408364	23	25	18		LOC408363	460	164	173
LOC408364	85	88	87		LOC408365	338	395	391		LOC408364	25	55	39
LOC408365	13221	13270	12989		LOC408367	12792	13290	12029		LOC408365	89	154	125
LOC408367	8875	11200	11217		LOC408368	2616	2292	2438		LOC408367	11554	11756	11726
LOC408368	1699	1948	2138		LOC408369	3632	3309	3452		LOC408368	1640	1255	1343
LOC408369	4796	5025	5367		LOC408370	1089	1051	1076		LOC408369	6010	8719	9057
LOC408370	544	656	629		LOC408371	568	484	536		LOC408370	817	650	612
LOC408371	431	527	473		LOC408372	775	835	727		LOC408371	619	526	487
LOC408372	1057	953	989		LOC408373	1172	1017	1010		LOC408372	799	810	702
LOC408373	1522	1696	1664		LOC408374	422	494	470		LOC408373	1064	1296	1406
LOC408374	936	925	944		LOC408379	186	1877	490		LOC408374	1785	1712	1769
LOC408379	194	354	245		LOC408380	3	4	8		LOC408379	2651	2765	3422
LOC408380	2	5	5		LOC408381	6	7	4		LOC408380	11	15	20
LOC408382	156	124	158		LOC408382	132	133	165		LOC408381	18	9	9
LOC408383	470	390	385		LOC408383	457	414	341		LOC408382	116	86	77
LOC408384	247	279	282		LOC408384	314	292	250		LOC408383	85	151	89
LOC408385	301	462	351		LOC408385	61	555	133		LOC408384	419	203	223
LOC408386	1012	1245	1149		LOC408386	2113	1941	2139		LOC408385	564	648	839
LOC408387	268	312	272		LOC408387	415	417	362		LOC408386	1883	1601	1570
LOC408388	9669	13563	11486		LOC408388	16077	19555	18038		LOC408387	475	475	434
LOC408389	41	55	52		LOC408389	11	33	49		LOC408388	13940	16853	15420
LOC408390	64	64	56		LOC408390	23	33	17		LOC408389	72	64	62
LOC408391	531	709	729		LOC408391	1422	1317	1354		LOC408390	37	80	65
LOC408393	39	57	44		LOC408393	19	16	18		LOC408391	2476	2619	2696
LOC408394	30	131	64		LOC408394	2	9	3		LOC408393	46	63	81
LOC408395	31635	28727	36427		LOC408395	37166	23081	29698		LOC408394	11	15	13
LOC408396	59	99	66		LOC408396	131	92	104		LOC408395	3650	2491	2931
LOC408397	2109	2570	2435		LOC408397	4963	4269	4358		LOC408396	284	496	476
LOC408398	187	216	210		LOC408398	197	189	181		LOC408397	4402	3212	3141
LOC408399	1259	1518	1569		LOC408399	2562	2381	2440		LOC408398	130	168	126
LOC408400	2181	2505	2456		LOC408400	3633	3333	3119		LOC408399	2445	2511	2311
LOC408401	858	907	948		LOC408401	819	809	658		LOC408400	2318	2681	2868
LOC408402	2293	2499	2448		LOC408402	3012	2498	2851		LOC408401	951	665	680
LOC408404	1734	1988	1970		LOC408404	1272	1289	1403		LOC408402	3114	2733	2706
LOC408405	126	127	107		LOC408405	14	25	19		LOC408404	1156	928	915
LOC408406	35	29	27		LOC408406	19	18	19		LOC408405	25	24	23
LOC408407	1582	2029	1959		LOC408407	2126	1915	2199		LOC408406	56	72	91
LOC408408	1091	1172	1071		LOC408408	589	676	517		LOC408407	1083	682	714
LOC408409	1703	1889	1681		LOC408409	1336	1467	1317		LOC408408	556	760	691
LOC408411	191	127	118		LOC408411	29	37	34		LOC408409	1943	2029	1997
LOC408412	5328	5971	6116		LOC408412	6546	6616	6395		LOC408411	260	128	134
LOC408413	2851	3240	3319		LOC408413	4456	4106	4551		LOC408412	2971	2612	2487
LOC408414	1501	2960	1912		LOC408414	178	2899	532		LOC408413	3534	2018	1848
LOC408415	212	221	219		LOC408415	369	299	421		LOC408414	729	1099	1472
LOC408416	875	870	884		LOC408416	460	396	446		LOC408415	246	148	182
LOC408417	577	597	567		LOC408417	741	720	659		LOC408416	642	575	692
LOC408418	1921	2388	2215		LOC408418	3747	3614	3869		LOC408417	954	855	933
LOC408420	5445	5132	5367		LOC408420	1423	2353	1518		LOC408418	3256	3306	3093
LOC408421	2005	2024	2084		LOC408421	4118	5804	4434		LOC408420	4327	4089	6045
LOC408423	4402	4690	4221		LOC408423	1407	2033	1960		LOC408421	6060	16140	13783
LOC408424	1165	1478	1411		LOC408424	2047	1980	2085		LOC408423	8013	13990	13657
LOC408426	392	417	424		LOC408426	713	526	719		LOC408424	1097	834	767
LOC408427	9996	9747	8861		LOC408427	4076	4012	3768		LOC408426	347	325	345
LOC408428	28	17	7		LOC408428	5	12	9		LOC408427	7049	11352	12382
LOC408429	19461	19563	17953		LOC408429	7496	9480	7873		LOC408428	101	31	22
LOC408430	164	170	183		LOC408430	42	104	68		LOC408429	15140	22759	20444
LOC408431	2821	2868	3104		LOC408431	1064	967	1046		LOC408430	310	829	628
LOC408432	39	35	39		LOC408432	11	1	3		LOC408431	1455	2889	3166
LOC408433	4004	4362	4243		LOC408433	4437	3860	4507		LOC408432	9	9	10
LOC408434	670	676	686		LOC408434	709	531	598		LOC408433	4185	3634	3818
LOC408435	408	414	390		LOC408435	72	88	64		LOC408434	332	177	198
LOC408438	291	293	305		LOC408438	246	202	209		LOC408435	166	195	163
LOC408439	1916	2091	2026		LOC408439	1182	1199	1289		LOC408438	486	830	784
LOC408441	1623	2027	1825		LOC408441	3353	3125	3216		LOC408439	2234	1682	1822
LOC408442	769	838	853		LOC408442	669	645	661		LOC408441	2788	1770	1876
LOC408443	464	436	453		LOC408443	332	425	331		LOC408442	974	1432	1501
LOC408444	3878	4179	4160		LOC408444	2798	2566	2644		LOC408443	443	763	611
LOC408446	7174	9260	8971		LOC408446	14084	13734	11870		LOC408444	3440	4290	4005
LOC408447	35	12	23		LOC408447	26	29	28		LOC408446	8960	10570	10220
LOC408448	521	630	578		LOC408448	759	719	693		LOC408447	81	67	72
LOC408449	7549	7903	8133		LOC408449	4647	6449	5373		LOC408448	597	388	382
LOC408450	458	428	435		LOC408450	114	383	149		LOC408449	10346	8269	7409
LOC408451	179	187	203		LOC408451	116	104	94		LOC408450	665	703	1263
LOC408452	162	174	160		LOC408452	285	381	294		LOC408451	122	131	113
LOC408453	130	134	134		LOC408453	1159	1074	1044		LOC408452	550	2208	1557
LOC408455	60	45	56		LOC408455	36	59	38		LOC408453	2609	7171	7267
LOC408456	1988	2006	2091		LOC408456	865	1187	945		LOC408455	1677	186	189
LOC408457	1572	1703	1738		LOC408457	2137	2155	2201		LOC408456	1053	1059	903
LOC408458	861	1024	1006		LOC408458	921	930	814		LOC408457	1945	1335	1381
LOC408461	218	265	265		LOC408461	412	352	345		LOC408458	738	760	734
LOC408462	536	575	433		LOC408462	122	159	95		LOC408461	299	270	254
LOC408463	7227	6875	6267		LOC408463	2213	2741	2238		LOC408462	391	380	428
LOC408464	359	410	337		LOC408464	353	581	439		LOC408463	8760	12565	11685
LOC408465	334	244	263		LOC408465	194	406	337		LOC408464	756	861	763
LOC408467	2293	1701	1926		LOC408467	1571	1666	1767		LOC408465	826	937	746
LOC408470	51820	54246	51957		LOC408470	96607	102473	89456		LOC408467	2772	1942	1925
LOC408471	118	98	71		LOC408471	20	48	36		LOC408470	17279	4239	5466
LOC408473	52	35	52		LOC408473	53	35	48		LOC408471	73	82	74
LOC408474	96	104	90		LOC408474	520	562	520		LOC408473	86	78	47
LOC408476	1995	1985	2004		LOC408476	1023	1248	1031		LOC408474	383	499	486
LOC408477	3073	3782	3758		LOC408477	5525	4856	5977		LOC408476	1388	1636	1531
LOC408478	704	620	663		LOC408478	275	284	241		LOC408477	4173	3247	3354
LOC408480	739	809	767		LOC408480	1196	1233	1069		LOC408478	1926	519	439
LOC408481	1474	1755	1805		LOC408481	3053	2626	2902		LOC408480	2160	3683	3033
LOC408485	961	1004	841		LOC408485	390	608	382		LOC408481	2405	2531	2330
LOC408487	867	977	962		LOC408487	1323	1166	1302		LOC408485	381	671	493
LOC408489	4551	4505	4847		LOC408489	1385	1715	1507		LOC408487	1380	1620	1701
LOC408493	79	76	128		LOC408493	140	140	153		LOC408489	1703	2224	2115
LOC408494	55	41	64		LOC408494	62	61	73		LOC408493	92	81	76
LOC408497	929	1146	1072		LOC408497	1216	1223	1181		LOC408494	31	15	26
LOC408500	325	367	350		LOC408500	250	253	191		LOC408497	2292	3029	2909
LOC408501	2504	2807	2639		LOC408501	2054	2059	1933		LOC408500	308	542	499
LOC408503	2062	2517	2448		LOC408503	3848	3082	3652		LOC408501	3363	3619	3474
LOC408504	7967	8709	8842		LOC408504	11149	10423	9938		LOC408503	2587	2239	2278
LOC408507	645	711	666		LOC408507	597	588	558		LOC408504	2570	2996	3205
LOC408508	273	213	217		LOC408508	79	102	93		LOC408507	721	856	782
LOC408509	1494	1849	1752		LOC408509	3360	3038	2767		LOC408508	111	154	106
LOC408510	53	60	46		LOC408510	36	39	32		LOC408509	1714	2185	1883
LOC408511	2735	3174	3139		LOC408511	1549	1231	1470		LOC408510	63	86	56
LOC408512	41	49	34		LOC408512	44	41	31		LOC408511	1581	831	934
LOC408515	11031	12219	11909		LOC408515	11888	11058	12821		LOC408512	90	69	89
LOC408516	24771	28486	30332		LOC408516	20577	16089	19733		LOC408515	7735	6613	6802
LOC408517	2291	2858	1966		LOC408517	826	1021	769		LOC408516	6323	4606	4752
LOC408519	930	1110	1037		LOC408519	778	696	728		LOC408517	1755	2054	1629
LOC408520	5387	6239	5750		LOC408520	7170	9726	8551		LOC408519	1312	1484	1387
LOC408521	58090	54885	57600		LOC408521	26158	33345	33097		LOC408520	7256	8289	7242
LOC408522	341	447	410		LOC408522	723	851	814		LOC408521	71966	82563	72290
LOC408523	1786	1886	1787		LOC408523	1599	1449	1388		LOC408522	426	368	341
LOC408524	406	454	426		LOC408524	570	525	543		LOC408523	2088	2021	1983
LOC408525	6	2	3		LOC408526	17090	16293	16138		LOC408524	644	563	582
LOC408526	13075	17915	17208		LOC408527	870	762	969		LOC408526	10180	10935	10011
LOC408527	358	413	389		LOC408528	991	938	871		LOC408527	664	465	481
LOC408528	937	982	897		LOC408529	584	664	522		LOC408528	1476	1332	1339
LOC408529	1487	1709	1518		LOC408531	577	421	500		LOC408529	1078	931	932
LOC408531	376	475	440		LOC408532	252	824	347		LOC408531	493	365	426
LOC408532	140	539	238		LOC408533	666	927	824		LOC408532	580	624	717
LOC408533	653	827	638		LOC408536	151	169	81		LOC408533	1103	1015	1070
LOC408534	5	1	4		LOC408539	216	429	346		LOC408534	3	4	3
LOC408536	270	250	226		LOC408540	3597	3119	3513		LOC408536	276	545	498
LOC408538	6	8	1		LOC408541	619	575	614		LOC408538	2	2	5
LOC408539	63	62	81		LOC408542	109	106	126		LOC408539	247	383	262
LOC408540	3472	4006	4407		LOC408543	625	661	653		LOC408540	2227	1145	1208
LOC408541	325	421	358		LOC408544	55	107	26		LOC408541	610	930	850
LOC408542	316	304	354		LOC408546	524	455	512		LOC408542	189	104	100
LOC408543	1411	1338	1211		LOC408547	5	3	5		LOC408543	1089	1208	1038
LOC408544	18	120	51		LOC408548	5631	5621	5269		LOC408544	77	94	73
LOC408546	742	760	788		LOC408551	2251	3853	2356		LOC408546	1310	1187	1310
LOC408547	4	8	11		LOC408552	1768	3011	1820		LOC408547	8	21	20
LOC408548	7269	8437	8378		LOC408554	15	38	20		LOC408548	4673	4974	4711
LOC408551	2485	2995	2854		LOC408556	3884	4415	4393		LOC408551	2063	3738	3353
LOC408552	2609	3341	3360		LOC408557	2758	2222	2434		LOC408552	1987	3314	2837
LOC408554	108	74	54		LOC408558	48	68	65		LOC408554	60	70	70
LOC408556	4109	4352	4191		LOC408559	4142	3929	3965		LOC408556	4149	3092	2959
LOC408557	1271	1765	1545		LOC408561	1240	2095	1357		LOC408557	1606	1672	1616
LOC408558	34	55	39		LOC408562	789	621	637		LOC408558	98	115	82
LOC408559	771	1104	893		LOC408563	68	419	109		LOC408559	4070	4090	4132
LOC408561	2020	1701	1670		LOC408564	236	268	188		LOC408561	5138	3941	3677
LOC408562	398	450	403		LOC408565	602	623	641		LOC408562	868	832	684
LOC408563	290	455	284		LOC408567	25271	20250	23609		LOC408563	568	634	978
LOC408564	133	160	135		LOC408568	1055	761	893		LOC408564	1343	2153	1298
LOC408565	729	846	650		LOC408569	1345	1336	1319		LOC408565	1430	984	974
LOC408567	30465	36857	41086		LOC408570	1746	1424	1687		LOC408567	6035	5361	4652
LOC408568	768	968	853		LOC408572	9928	8686	9726		LOC408568	1092	824	823
LOC408569	1199	1327	1364		LOC408573	1468	1718	1621		LOC408569	1404	936	919
LOC408570	1419	1294	1541		LOC408574	739	782	615		LOC408570	877	1030	897
LOC408572	4435	5268	4981		LOC408575	333	324	311		LOC408572	6932	5508	5328
LOC408573	881	1162	1203		LOC408576	1667	1630	2031		LOC408573	1228	920	945
LOC408574	1062	1265	1152		LOC408577	3588	5316	5023		LOC408574	848	1075	1121
LOC408575	292	308	288		LOC408578	1474	1268	1391		LOC408575	405	363	393
LOC408576	2570	2509	2534		LOC408579	177	568	125		LOC408576	4629	3700	2974
LOC408577	4463	4304	3936		LOC408580	264	261	287		LOC408577	5334	3827	3516
LOC408578	515	636	570		LOC408583	2108	4311	2510		LOC408578	421	515	507
LOC408579	1422	3941	1364		LOC408585	390	481	413		LOC408579	155	258	229
LOC408580	433	384	386		LOC408586	38	47	45		LOC408580	452	479	459
LOC408583	4112	4754	4102		LOC408587	81	104	77		LOC408583	4555	3754	3827
LOC408585	220	286	248		LOC408589	2879	3093	3001		LOC408585	423	267	292
LOC408586	76	55	50		LOC408590	201	173	187		LOC408586	61	50	41
LOC408587	98	68	84		LOC408591	1090	1007	1006		LOC408587	325	148	117
LOC408589	2357	2773	2774		LOC408592	236	261	223		LOC408589	2856	2757	2926
LOC408590	212	200	234		LOC408594	1586	1793	1409		LOC408590	304	534	476
LOC408591	692	925	888		LOC408595	5	5	8		LOC408591	1298	1414	1393
LOC408592	580	443	491		LOC408596	114	171	133		LOC408592	625	556	468
LOC408594	2285	2349	2057		LOC408597	273	309	235		LOC408594	2545	2488	2470
LOC408595	19	20	12		LOC408598	79	100	74		LOC408595	24	23	12
LOC408596	498	560	472		LOC408600	2430	2421	2419		LOC408596	149	159	160
LOC408597	186	255	241		LOC408601	531	468	534		LOC408597	403	301	306
LOC408598	331	279	263		LOC408602	543	655	580		LOC408598	81	61	71
LOC408600	3758	3567	3836		LOC408603	1468	2115	2349		LOC408600	3048	2701	2708
LOC408601	300	339	339		LOC408604	309	251	299		LOC408601	612	501	566
LOC408602	794	924	835		LOC408605	8254	7121	7823		LOC408602	674	649	697
LOC408603	50	68	88		LOC408606	381	439	388		LOC408603	5761	6621	4057
LOC408604	354	331	317		LOC408607	4835	4778	4441		LOC408604	244	99	130
LOC408605	8825	10512	10420		LOC408608	20	8	21		LOC408605	9903	8353	7574
LOC408606	184	290	255		LOC408609	424	445	478		LOC408606	653	536	563
LOC408607	3240	3536	3805		LOC408611	534	469	479		LOC408607	6838	5078	4459
LOC408608	3	5	1		LOC408613	41	74	58		LOC408608	26	31	10
LOC408609	552	606	642		LOC408614	23	24	28		LOC408609	658	526	563
LOC408611	369	463	427		LOC408615	865	850	835		LOC408611	615	554	535
LOC408613	64	46	51		LOC408616	564	446	573		LOC408613	195	167	106
LOC408614	20	14	19		LOC408618	443	761	542		LOC408614	68	45	34
LOC408615	396	505	509		LOC408619	461	499	389		LOC408615	901	684	752
LOC408616	665	756	659		LOC408620	417	503	516		LOC408616	959	903	878
LOC408618	1084	1016	945		LOC408621	2326	1838	2462		LOC408618	919	1737	1440
LOC408619	244	273	235		LOC408622	193	561	185		LOC408619	263	494	384
LOC408620	364	435	476		LOC408623	212	305	241		LOC408620	576	481	450
LOC408621	1259	1443	1359		LOC408624	458	358	363		LOC408621	2187	2396	2471
LOC408622	88	147	105		LOC408625	469	442	494		LOC408622	595	1301	1288
LOC408623	125	163	159		LOC408626	1665	1557	1582		LOC408623	226	180	179
LOC408624	299	355	304		LOC408631	218	199	199		LOC408624	643	522	597
LOC408625	229	306	275		LOC408632	1244	1118	1121		LOC408625	303	132	141
LOC408626	1258	1467	1500		LOC408633	332	345	377		LOC408626	1323	1278	1197
LOC408631	429	468	452		LOC408634	1314	1068	1198		LOC408631	293	498	429
LOC408632	668	747	707		LOC408635	410	399	358		LOC408632	1308	882	869
LOC408633	228	271	222		LOC408641	70	59	65		LOC408633	359	188	221
LOC408634	536	691	659		LOC408642	831	664	822		LOC408634	1482	2020	1881
LOC408635	399	425	392		LOC408643	3608	3385	3216		LOC408635	669	707	713
LOC408641	46	39	45		LOC408645	11	26	18		LOC408641	102	196	177
LOC408642	483	561	613		LOC408646	11	17	8		LOC408642	638	444	440
LOC408643	1554	2094	1714		LOC408648	2020	1779	1816		LOC408643	7849	7595	5786
LOC408645	30	33	23		LOC408649	1932	2207	1897		LOC408645	31	49	74
LOC408646	18	14	17		LOC408650	1619	3493	3354		LOC408646	20	15	21
LOC408648	698	947	817		LOC408652	2634	2929	2395		LOC408648	1714	1985	1900
LOC408649	4053	4659	4481		LOC408653	287	276	227		LOC408649	2898	4219	3569
LOC408650	234	253	276		LOC408654	8848	8667	7990		LOC408650	4380	7634	6070
LOC408652	5649	5836	5361		LOC408655	708	690	807		LOC408652	3902	6042	5391
LOC408653	304	249	255		LOC408656	963	854	825		LOC408653	607	796	661
LOC408654	2922	3971	3599		LOC408657	816	779	834		LOC408654	5803	5743	5550
LOC408655	904	972	981		LOC408658	206	381	233		LOC408655	1080	724	817
LOC408656	885	943	829		LOC408660	52	59	51		LOC408656	1288	1329	1241
LOC408657	657	791	693		LOC408661	1363	1951	1524		LOC408657	828	697	644
LOC408658	979	1046	1083		LOC408662	178	154	154		LOC408658	253	321	244
LOC408660	54	70	58		LOC408663	23	23	39		LOC408660	100	98	104
LOC408661	5562	5373	4901		LOC408664	1759	2060	2089		LOC408661	3704	5282	4286
LOC408662	145	164	190		LOC408666	986	928	793		LOC408662	279	196	192
LOC408663	51	53	74		LOC408668	998	955	921		LOC408663	63	38	43
LOC408664	3765	3673	3877		LOC408669	868	1236	768		LOC408664	4397	6339	6194
LOC408666	844	956	1016		LOC408670	338	472	397		LOC408666	725	616	599
LOC408668	815	911	982		LOC408672	1069	1034	1089		LOC408668	795	812	706
LOC408669	973	887	869		LOC408673	959	967	950		LOC408669	480	776	789
LOC408670	1427	1331	1143		LOC408674	153	146	151		LOC408670	1109	979	706
LOC408672	593	618	643		LOC408675	3018	2877	3085		LOC408672	1310	927	910
LOC408673	766	1031	866		LOC408676	1779	2161	1798		LOC408673	793	714	753
LOC408674	401	365	340		LOC408677	4109	6639	4630		LOC408674	271	261	248
LOC408675	2535	3058	3113		LOC408678	925	755	694		LOC408675	1894	1562	1510
LOC408676	2862	3134	3099		LOC408680	34	294	84		LOC408676	2358	3762	3017
LOC408677	8346	7844	7303		LOC408685	19388	20662	19758		LOC408677	8168	29020	25969
LOC408678	1201	1318	1198		LOC408686	23998	19944	25343		LOC408678	1048	1165	1116
LOC408680	149	237	161		LOC408687	25	23	31		LOC408680	468	494	814
LOC408685	31518	30676	31089		LOC408688	36	47	56		LOC408685	33086	48204	43557
LOC408686	4934	6320	6845		LOC408689	7730	6307	7977		LOC408686	16302	14420	14944
LOC408687	42	41	40		LOC408690	4	4	10		LOC408687	60	50	77
LOC408688	380	348	407		LOC408691	3918	3632	3899		LOC408688	152	456	417
LOC408689	11786	14839	16978		LOC408693	699	582	447		LOC408689	2067	2517	2132
LOC408690	7	6	6		LOC408694	14613	13527	15685		LOC408690	5	15	18
LOC408691	2029	2358	2249		LOC408695	896	1306	145		LOC408691	2180	1673	1621
LOC408693	306	347	307		LOC408696	264	428	80		LOC408693	592	1141	834
LOC408694	14925	16657	15496		LOC408697	242	225	224		LOC408694	12426	18839	16772
LOC408695	144	858	558		LOC408699	514	419	634		LOC408695	1327	1344	1135
LOC408696	75	427	323		LOC408701	450	416	379		LOC408696	445	637	488
LOC408697	218	249	207		LOC408702	243	311	254		LOC408697	935	797	818
LOC408699	644	749	647		LOC408703	1	6	8		LOC408699	977	242	242
LOC408701	337	402	366		LOC408705	1337	1577	1470		LOC408701	509	438	415
LOC408702	253	290	300		LOC408706	1910	1568	1710		LOC408702	199	276	238
LOC408703	25	10	14		LOC408708	1261	1266	1365		LOC408703	7	26	21
LOC408705	1884	1971	1811		LOC408710	662	675	614		LOC408705	2567	2469	2611
LOC408706	991	1044	1007		LOC408711	662	684	812		LOC408706	3409	1663	1530
LOC408708	685	805	785		LOC408712	709	766	783		LOC408708	1073	810	946
LOC408710	704	715	740		LOC408713	146	172	193		LOC408710	1134	1343	1144
LOC408711	452	577	562		LOC408714	5	10	10		LOC408711	882	450	448
LOC408712	1313	1358	1290		LOC408715	19	25	11		LOC408712	1669	1270	1261
LOC408713	90	112	101		LOC408716	994	1271	1200		LOC408713	119	74	52
LOC408714	56	75	55		LOC408717	758	915	682		LOC408714	19	42	43
LOC408715	30	19	22		LOC408718	230	209	235		LOC408715	24	63	66
LOC408716	1772	1785	1762		LOC408721	119	94	100		LOC408716	2376	2344	2339
LOC408717	3011	2966	3340		LOC408722	247	319	266		LOC408717	1081	951	1122
LOC408718	587	615	604		LOC408723	5242	5493	5188		LOC408718	479	549	557
LOC408721	124	161	149		LOC408724	114	113	117		LOC408721	165	101	107
LOC408722	658	482	586		LOC408725	22	35	22		LOC408722	904	771	566
LOC408723	7613	8192	7725		LOC408726	187	218	234		LOC408723	5407	6596	5662
LOC408724	132	124	123		LOC408727	5	25	11		LOC408724	107	79	72
LOC408725	28	31	27		LOC408728	87	119	72		LOC408725	56	77	69
LOC408726	2654	2606	2680		LOC408729	253	223	251		LOC408726	130	272	191
LOC408727	13	11	15		LOC408730	423	275	356		LOC408727	53	55	110
LOC408728	40	47	50		LOC408732	358	330	364		LOC408728	136	60	81
LOC408729	94	113	95		LOC408733	16061	12961	19072		LOC408729	216	212	156
LOC408730	185	194	207		LOC408734	979	815	941		LOC408730	415	278	308
LOC408732	159	198	135		LOC408740	501	819	640		LOC408732	358	429	526
LOC408733	8419	9664	8535		LOC408741	92	139	103		LOC408733	13790	12602	12704
LOC408734	720	811	735		LOC408742	418	389	390		LOC408734	838	735	560
LOC408740	1802	1968	1935		LOC408748	961	852	898		LOC408740	1408	2202	1956
LOC408741	123	96	90		LOC408749	865	763	838		LOC408741	148	245	155
LOC408742	205	235	217		LOC408750	254	291	276		LOC408742	377	494	396
LOC408748	975	1252	1100		LOC408751	3550	3071	3485		LOC408748	719	679	621
LOC408749	579	711	730		LOC408752	1766	1869	1561		LOC408749	1192	1031	1119
LOC408750	139	163	183		LOC408754	442	411	415		LOC408750	392	271	249
LOC408751	1242	1518	1556		LOC408755	712	624	692		LOC408751	3258	3204	3223
LOC408752	3335	3596	3395		LOC408758	887	880	909		LOC408752	2209	1633	1605
LOC408754	238	237	218		LOC408759	1848	2331	2016		LOC408754	614	706	629
LOC408755	267	332	295		LOC408761	65	72	41		LOC408755	1056	1028	1096
LOC408758	979	962	982		LOC408762	136	168	128		LOC408758	1008	952	972
LOC408759	1525	1680	1560		LOC408763	2373	3111	2691		LOC408759	4075	3047	2836
LOC408761	159	166	169		LOC408764	47	53	58		LOC408760	9	5	6
LOC408762	217	252	251		LOC408766	4262	4468	4275		LOC408761	119	200	147
LOC408763	3810	4077	3992		LOC408767	65	156	137		LOC408762	256	230	235
LOC408764	162	121	128		LOC408769	5	32	18		LOC408763	5411	5449	5234
LOC408766	9591	9693	9165		LOC408770	307	541	333		LOC408764	197	174	161
LOC408767	497	368	334		LOC408772	429	735	521		LOC408766	4946	6657	6528
LOC408769	85	45	62		LOC408773	307	289	297		LOC408767	279	447	373
LOC408770	1319	1146	1325		LOC408774	1732	1926	1712		LOC408769	288	200	119
LOC408772	3147	3181	3055		LOC408775	3799	6250	4329		LOC408770	968	1264	996
LOC408773	183	197	216		LOC408777	9207	7660	6481		LOC408772	526	629	751
LOC408774	2292	2954	2584		LOC408779	5856	8287	5542		LOC408773	212	226	237
LOC408775	4500	4608	4338		LOC408780	304	337	294		LOC408774	2522	2384	2276
LOC408777	16308	16995	16275		LOC408782	11263	17841	14467		LOC408775	3359	2886	2439
LOC408779	19195	19191	15475		LOC408783	1322	1239	1353		LOC408777	2999	2558	2389
LOC408780	413	458	406		LOC408784	1735	1602	1768		LOC408779	14725	20898	18326
LOC408782	17618	21333	18775		LOC408785	478	529	500		LOC408780	564	2221	2186
LOC408783	662	795	701		LOC408786	260	375	267		LOC408782	16587	17422	16576
LOC408784	1132	1194	1146		LOC408787	52	111	34		LOC408783	1406	1136	1152
LOC408785	694	718	682		LOC408788	167350	116575	145568		LOC408784	2035	1840	1910
LOC408786	1027	918	903		LOC408789	19	42	7		LOC408785	551	447	495
LOC408787	190	124	107		LOC408790	1588	1376	1501		LOC408786	465	751	619
LOC408788	41363	48677	43461		LOC408791	144	177	133		LOC408787	134	128	121
LOC408789	19	122	69		LOC408792	2578	2559	2735		LOC408788	71123	67630	69278
LOC408790	1669	1831	1848		LOC408793	426	477	366		LOC408789	67	82	103
LOC408791	274	259	248		LOC408794	1427	1150	1250		LOC408790	2411	2003	2164
LOC408792	3554	3788	3468		LOC408796	1104	1089	1047		LOC408791	249	290	261
LOC408793	537	601	509		LOC408797	601	1375	906		LOC408792	4346	4508	4441
LOC408794	637	727	783		LOC408799	20648	19257	22072		LOC408793	659	846	721
LOC408796	632	774	747		LOC408801	1395	1854	1651		LOC408794	991	727	737
LOC408797	165	624	256		LOC408803	5	6	5		LOC408796	1255	919	932
LOC408799	23616	28209	27039		LOC408804	17	21	23		LOC408797	1188	2154	2078
LOC408801	2312	2131	2290		LOC408805	918	767	828		LOC408799	13353	12395	12932
LOC408803	35	18	19		LOC408807	697	2242	1547		LOC408801	4104	5834	6086
LOC408804	377	159	287		LOC408808	11834	9264	10258		LOC408803	8	11	6
LOC408805	372	415	421		LOC408809	46	131	74		LOC408804	87	422	271
LOC408807	32	72	46		LOC408810	407	469	433		LOC408805	2529	355	343
LOC408808	4238	5431	4935		LOC408811	568	478	516		LOC408807	6553	5445	9806
LOC408809	447	304	395		LOC408814	770	625	679		LOC408808	12350	15457	16689
LOC408810	728	758	757		LOC408815	75	77	67		LOC408809	277	360	310
LOC408811	679	861	746		LOC408817	22876	20954	22397		LOC408810	592	450	441
LOC408814	531	602	658		LOC408818	6290	5001	5562		LOC408811	829	827	722
LOC408815	113	119	99		LOC408819	1958	1630	1906		LOC408814	834	676	799
LOC408817	18429	24514	19919		LOC408820	2354	2303	2064		LOC408815	146	75	126
LOC408818	5283	5781	5592		LOC408821	8235	8449	8414		LOC408817	21686	23291	23504
LOC408819	1307	1484	1400		LOC408822	12	30	21		LOC408818	5442	4148	4150
LOC408820	1570	1874	1774		LOC408824	80	78	73		LOC408819	1412	982	1003
LOC408821	8564	10224	9032		LOC408826	516	440	342		LOC408820	2649	2487	2640
LOC408822	31	30	24		LOC408827	12084	8541	10119		LOC408821	6185	9958	9180
LOC408824	88	113	67		LOC408828	76	53	59		LOC408822	35	19	39
LOC408826	559	693	597		LOC408830	52	327	102		LOC408824	215	223	191
LOC408827	2475	2493	2425		LOC408831	2258	2035	2321		LOC408826	183	256	200
LOC408828	57	58	58		LOC408833	2735	2638	2644		LOC408827	2611	1249	1270
LOC408830	126	294	155		LOC408834	326	362	322		LOC408828	82	128	78
LOC408831	2951	3415	3448		LOC408835	123	110	95		LOC408830	626	807	1410
LOC408833	1250	1527	1440		LOC408836	5276	5197	4136		LOC408831	4542	5267	6233
LOC408834	205	231	183		LOC408837	6693	5545	6553		LOC408833	1581	1332	1275
LOC408835	115	124	125		LOC408839	94	119	115		LOC408834	526	536	458
LOC408836	3605	3980	3971		LOC408840	490	462	428		LOC408835	363	396	399
LOC408837	5368	6638	6631		LOC408841	36	25	30		LOC408836	7426	11620	10661
LOC408839	57	83	66		LOC408842	1369	1582	1513		LOC408837	7025	6049	6511
LOC408840	275	330	353		LOC408843	796	831	777		LOC408839	163	197	175
LOC408841	24	21	18		LOC408844	1797	1588	1729		LOC408840	518	562	462
LOC408842	1934	2044	2148		LOC408845	64	86	71		LOC408841	74	69	47
LOC408843	816	907	933		LOC408846	257	254	203		LOC408842	2675	2245	2399
LOC408844	2993	2865	3125		LOC408847	608	569	553		LOC408843	832	788	839
LOC408845	134	150	125		LOC408848	2509	2615	2290		LOC408844	3900	11417	10802
LOC408846	344	368	354		LOC408850	1677	1738	1617		LOC408845	69	100	64
LOC408847	197	285	284		LOC408851	6575	5822	6207		LOC408846	319	247	316
LOC408848	1619	1920	1938		LOC408852	8831	9517	7592		LOC408847	379	265	213
LOC408850	1969	2253	2043		LOC408853	4989	4095	4792		LOC408848	3421	4407	4592
LOC408851	4631	5296	5105		LOC408855	2003	2343	2137		LOC408850	3004	3586	3619
LOC408852	9272	9300	8924		LOC408857	9	13	11		LOC408851	8021	10236	10419
LOC408853	2492	2862	2665		LOC408859	68	161	128		LOC408852	8950	16257	13287
LOC408855	2037	2193	2227		LOC408860	640	630	639		LOC408853	7406	4071	3645
LOC408857	10	23	22		LOC408862	243	292	237		LOC408855	3092	3245	3007
LOC408859	38	49	52		LOC408863	67	79	72		LOC408857	26	40	27
LOC408860	977	1075	1101		LOC408864	213	255	210		LOC408859	324	321	229
LOC408862	638	563	567		LOC408865	8	13	24		LOC408860	529	490	464
LOC408863	279	245	276		LOC408866	715	560	656		LOC408862	477	544	445
LOC408864	589	604	624		LOC408867	4688	5668	5321		LOC408863	122	160	195
LOC408865	21	21	10		LOC408868	474	498	593		LOC408864	425	459	486
LOC408866	507	663	629		LOC408869	3934	3862	3910		LOC408865	18	24	45
LOC408867	4062	4675	4453		LOC408871	1564	1696	2039		LOC408866	646	539	537
LOC408868	454	448	416		LOC408872	239	553	289		LOC408867	10992	8085	8544
LOC408869	4533	4658	5039		LOC408874	461	571	529		LOC408868	238	413	541
LOC408871	135	165	148		LOC408875	3136	3411	3343		LOC408869	5638	5361	5039
LOC408872	164	189	189		LOC408876	1011	1124	963		LOC408871	2240	2112	1436
LOC408874	714	857	756		LOC408877	3351	4162	3317		LOC408872	880	945	732
LOC408875	1714	2249	1969		LOC408878	20	10	15		LOC408874	955	1289	1185
LOC408876	779	892	804		LOC408880	10	8	14		LOC408875	6125	9092	8198
LOC408877	7652	7544	7273		LOC408882	1207	1274	1358		LOC408876	1176	1123	1110
LOC408878	14	21	11		LOC408883	563	422	524		LOC408877	4466	5653	5297
LOC408879	11	2	4		LOC408884	69	183	139		LOC408878	34	42	33
LOC408880	11	14	29		LOC408886	548	489	487		LOC408879	7	11	10
LOC408882	1385	1336	1451		LOC408887	778	675	677		LOC408880	37	29	33
LOC408883	257	297	288		LOC408888	1712	1473	1481		LOC408882	1339	1166	1137
LOC408884	132	95	107		LOC408889	3848	3272	3343		LOC408883	840	530	581
LOC408886	206	242	234		LOC408890	2204	2696	2482		LOC408884	502	509	391
LOC408887	931	1468	1051		LOC408891	639	618	657		LOC408886	376	326	296
LOC408888	4167	3283	4045		LOC408892	2280	1826	2369		LOC408887	1138	2117	2806
LOC408889	3490	3878	3761		LOC408894	761	712	766		LOC408888	1173	1431	1420
LOC408890	2027	2289	2124		LOC408896	23	31	24		LOC408889	4430	4384	4325
LOC408891	301	306	341		LOC408897	1026	1143	914		LOC408890	7437	6718	6257
LOC408892	1121	1267	1275		LOC408898	631	614	569		LOC408891	423	268	278
LOC408894	619	740	668		LOC408900	1799	1787	1720		LOC408892	1711	1590	1539
LOC408896	71	65	75		LOC408901	8265	8533	8444		LOC408894	484	712	574
LOC408897	1691	1820	1978		LOC408902	27	43	30		LOC408896	43	43	29
LOC408898	697	835	684		LOC408903	311	424	300		LOC408897	1246	2488	2520
LOC408900	1152	1386	1360		LOC408904	12000	10204	10999		LOC408898	670	1901	1447
LOC408901	5960	7170	7134		LOC408905	995	1136	1070		LOC408900	2024	2080	1907
LOC408902	120	104	106		LOC408906	566	458	666		LOC408901	6099	5377	5240
LOC408903	423	415	391		LOC408908	380	289	306		LOC408902	129	143	200
LOC408904	3657	5235	5066		LOC408909	3189	3209	3335		LOC408903	533	624	490
LOC408905	1392	1431	1431		LOC408910	165	247	196		LOC408904	7863	8029	7683
LOC408906	552	474	512		LOC408911	722	615	659		LOC408905	1631	1526	1551
LOC408908	290	352	306		LOC408914	15	39	19		LOC408906	544	570	487
LOC408909	2006	2363	2260		LOC408915	2283	2836	2488		LOC408908	486	496	484
LOC408910	258	331	287		LOC408916	326	245	290		LOC408909	2551	1963	1938
LOC408911	836	936	906		LOC408917	18	11	23		LOC408910	325	259	223
LOC408914	75	76	72		LOC408918	3509	3633	3711		LOC408911	1405	1131	1111
LOC408915	3332	3333	3344		LOC408920	2026	1998	1907		LOC408914	25	53	35
LOC408916	501	551	559		LOC408922	31	5	13		LOC408915	5481	4559	4475
LOC408917	8	6	14		LOC408923	529	657	545		LOC408916	562	548	529
LOC408918	2785	3078	3056		LOC408924	784	759	873		LOC408917	26	27	20
LOC408920	870	883	727		LOC408925	315	317	311		LOC408918	3619	3517	3533
LOC408922	13	13	14		LOC408926	286	344	340		LOC408920	1976	1757	1644
LOC408923	537	601	569		LOC408928	67355	66381	55256		LOC408922	42	20	62
LOC408924	599	764	815		LOC408930	14	88	38		LOC408923	863	651	736
LOC408925	290	280	304		LOC408935	8	17	14		LOC408924	1707	1527	1520
LOC408926	195	182	198		LOC408936	9181	9691	8615		LOC408925	380	292	286
LOC408928	19862	23721	21060		LOC408937	6495	10416	8166		LOC408926	1155	1598	1385
LOC408930	122	124	150		LOC408939	1205	1204	1306		LOC408928	116288	7819	8315
LOC408935	67	55	68		LOC408942	1637	1579	1403		LOC408930	105	45	70
LOC408936	8960	10106	9372		LOC408944	6725	7628	7199		LOC408935	45	65	44
LOC408937	8629	9092	9183		LOC408945	744	785	743		LOC408936	9368	9203	8406
LOC408939	411	487	476		LOC408949	424	464	398		LOC408937	9040	16454	14576
LOC408942	1515	1626	1686		LOC408950	9971	10437	9916		LOC408939	936	877	785
LOC408944	12671	13302	13046		LOC408951	5875	6032	6080		LOC408942	1989	2332	2183
LOC408945	841	814	779		LOC408952	2715	2369	2521		LOC408944	13885	17276	17016
LOC408949	442	531	434		LOC408953	2908	2892	2982		LOC408945	1012	845	735
LOC408950	6136	7946	7574		LOC408955	1889	1529	1577		LOC408949	677	647	567
LOC408951	3379	3784	3957		LOC408956	312	395	344		LOC408950	8432	8994	8859
LOC408952	2469	2787	2636		LOC408957	750	812	878		LOC408951	3686	3041	2742
LOC408953	1619	2093	1688		LOC408958	30	39	35		LOC408952	4032	3525	3539
LOC408955	2085	2582	2754		LOC408959	627	668	622		LOC408953	6888	9407	8608
LOC408956	354	352	307		LOC408960	15	10	14		LOC408955	608	487	457
LOC408957	1162	1157	1046		LOC408961	8196	13771	12696		LOC408956	649	663	631
LOC408958	60	66	47		LOC408963	10616	12067	9772		LOC408957	1916	2888	2804
LOC408959	771	1189	766		LOC408964	4973	5500	4849		LOC408958	127	167	125
LOC408960	29	39	31		LOC408965	72	127	52		LOC408959	1329	2266	2847
LOC408961	1079	1312	1023		LOC408966	2119	2177	1914		LOC408960	30	39	30
LOC408963	22382	22767	22840		LOC408967	1174	1640	1320		LOC408961	15424	25062	19361
LOC408964	4618	5283	5029		LOC408968	3828	3361	3696		LOC408963	15364	16255	15619
LOC408965	168	186	140		LOC408969	520	423	488		LOC408964	7887	9186	9049
LOC408966	1236	1570	1367		LOC408970	221	173	204		LOC408965	402	400	471
LOC408967	2329	2684	2423		LOC408971	1270	1153	1099		LOC408966	3278	4037	3634
LOC408968	2660	3161	3080		LOC408972	154	1504	374		LOC408967	4090	6859	6516
LOC408969	324	321	312		LOC408973	174	185	240		LOC408968	3134	2405	2507
LOC408970	1706	1720	1763		LOC408976	4228	5309	4646		LOC408969	277	330	290
LOC408971	674	644	624		LOC408979	23118	21472	23535		LOC408970	98	152	147
LOC408972	239	711	333		LOC408980	1097	1008	1188		LOC408971	1244	1442	1177
LOC408973	52	69	79		LOC408981	3680	3435	3230		LOC408972	979	1524	2299
LOC408976	5621	5696	5727		LOC408982	3222	2764	3334		LOC408973	938	612	669
LOC408979	6659	8106	7485		LOC408983	2660	2679	2298		LOC408976	7831	9802	8690
LOC408980	838	928	912		LOC408984	878	1016	1027		LOC408979	30267	37857	35722
LOC408981	2678	3698	2782		LOC408985	14	10	14		LOC408980	907	851	850
LOC408982	1419	1828	1720		LOC408986	11651	9471	11348		LOC408981	4558	15461	14385
LOC408983	1413	1874	1934		LOC408987	2424	2406	2354		LOC408982	2611	1853	2025
LOC408984	813	1008	801		LOC408988	38	26	34		LOC408983	3081	2683	2657
LOC408985	8	11	8		LOC408989	561	692	628		LOC408984	724	367	408
LOC408986	4432	5750	5426		LOC408990	310	335	280		LOC408985	22	27	33
LOC408987	1839	2075	2007		LOC408991	155	210	213		LOC408986	5501	4588	4266
LOC408988	53	48	58		LOC408992	89	94	64		LOC408987	3961	4279	4521
LOC408989	625	765	821		LOC408995	4	3	9		LOC408988	59	69	69
LOC408990	246	274	308		LOC408996	2192	2585	2100		LOC408989	4812	692	648
LOC408991	159	156	140		LOC409000	17	23	36		LOC408990	342	201	212
LOC408992	56	86	43		LOC409001	16707	17209	16240		LOC408991	131	165	108
LOC408995	11	5	7		LOC409003	2	6	9		LOC408992	96	59	61
LOC408996	4464	4497	4380		LOC409004	2364	2140	2214		LOC408995	8	5	4
LOC409000	51	39	52		LOC409005	1372	1134	1296		LOC408996	4420	6702	6185
LOC409001	16182	15040	15853		LOC409006	997	1325	1299		LOC409000	37	78	67
LOC409002	38	47	103		LOC409007	3407	4253	3425		LOC409001	20714	31253	35866
LOC409003	7	5	3		LOC409009	167	175	191		LOC409003	4	17	15
LOC409004	1617	1893	1785		LOC409010	559	518	461		LOC409004	2426	1696	1658
LOC409005	888	975	967		LOC409011	1488	1536	1545		LOC409005	1340	1089	1187
LOC409006	1120	1167	1163		LOC409012	31	49	48		LOC409006	1969	2288	1991
LOC409007	5903	6058	6237		LOC409015	3032	2636	3030		LOC409007	4278	5532	4634
LOC409009	76	88	84		LOC409016	8	12	19		LOC409009	174	49	55
LOC409010	362	431	399		LOC409017	197	176	189		LOC409010	513	680	646
LOC409011	977	1098	1129		LOC409018	177	294	204		LOC409011	1762	1501	1629
LOC409012	76	66	71		LOC409019	594	486	562		LOC409012	240	310	281
LOC409015	1521	1738	1693		LOC409020	615	552	409		LOC409015	1364	1117	1015
LOC409016	28	51	44		LOC409022	6316	9164	7351		LOC409016	22	30	26
LOC409017	156	205	168		LOC409023	294	321	327		LOC409017	407	411	361
LOC409018	708	676	645		LOC409024	923	1027	1006		LOC409018	693	1084	928
LOC409019	322	384	357		LOC409025	142	153	138		LOC409019	562	747	680
LOC409020	848	903	903		LOC409026	4387	3751	4797		LOC409020	510	608	469
LOC409022	9970	10770	10650		LOC409027	603	700	567		LOC409022	9159	9510	8822
LOC409023	251	406	386		LOC409028	878	652	775		LOC409023	306	245	301
LOC409024	747	889	847		LOC409032	1616	1384	1383		LOC409024	738	783	833
LOC409025	119	148	95		LOC409034	1693	2055	1784		LOC409025	134	168	140
LOC409026	2142	2550	2345		LOC409036	2241	1963	2193		LOC409026	3017	2063	2230
LOC409027	1343	1394	1354		LOC409038	160	133	156		LOC409027	763	1262	1139
LOC409028	389	535	484		LOC409039	1723	2278	1861		LOC409028	850	834	769
LOC409032	961	1116	1121		LOC409041	233	150	144		LOC409032	1448	887	965
LOC409034	3058	3088	3017		LOC409042	5	16	13		LOC409034	3018	3631	3426
LOC409036	1371	1715	1614		LOC409043	121	171	54		LOC409036	2431	1829	2115
LOC409038	537	553	614		LOC409045	1963	2585	2038		LOC409038	298	293	278
LOC409039	2905	3419	3163		LOC409046	699	710	706		LOC409039	2356	2451	2265
LOC409040	10	6	2		LOC409047	127	110	139		LOC409040	4	9	10
LOC409041	135	167	150		LOC409049	759	771	735		LOC409041	189	328	266
LOC409042	6	5	2		LOC409050	1190	1224	1878		LOC409042	809	56	71
LOC409043	97	98	99		LOC409051	5272	7121	5216		LOC409043	235	228	265
LOC409045	3791	3722	3648		LOC409053	4515	5777	5559		LOC409045	2942	2635	2454
LOC409046	1499	1481	1445		LOC409055	3367	3044	3139		LOC409046	1423	1104	1194
LOC409047	167	173	171		LOC409056	25	43	37		LOC409047	154	110	158
LOC409049	928	1132	887		LOC409057	8804	8576	9099		LOC409049	1676	2301	2321
LOC409050	1954	2392	1886		LOC409058	6	3	4		LOC409050	6023	6142	7013
LOC409051	9725	9202	8663		LOC409059	396	335	354		LOC409051	8352	16635	12418
LOC409053	7808	8347	7585		LOC409060	84	1323	279		LOC409053	8845	7292	7375
LOC409055	1876	2259	2142		LOC409061	1260	1361	1107		LOC409055	3247	3573	3322
LOC409056	83	78	94		LOC409062	1010	832	983		LOC409056	84	88	99
LOC409057	14236	16457	15747		LOC409063	36	20	16		LOC409057	11199	12336	12853
LOC409059	594	719	700		LOC409064	1235	1137	1316		LOC409058	3	5	8
LOC409060	473	1097	609		LOC409065	1413	1599	1446		LOC409059	393	343	402
LOC409061	701	968	771		LOC409066	1234	1356	1415		LOC409060	899	1252	2054
LOC409062	423	515	491		LOC409068	2632	2312	2430		LOC409061	3925	2973	2656
LOC409063	60	46	61		LOC409070	1859	1954	1825		LOC409062	931	702	686
LOC409064	1236	1347	1302		LOC409073	60	46	61		LOC409063	47	28	32
LOC409065	2618	2561	2446		LOC409074	2188	1873	2314		LOC409064	842	554	582
LOC409066	1337	1519	1543		LOC409075	506	575	516		LOC409065	2048	2127	2114
LOC409068	1017	1359	1404		LOC409077	29	17	8		LOC409066	1296	900	969
LOC409070	1302	1620	1482		LOC409078	7	11	10		LOC409068	2200	2036	2062
LOC409073	33	33	40		LOC409079	1733	1532	1688		LOC409070	2113	1583	1572
LOC409074	1372	1568	1563		LOC409081	617	863	702		LOC409073	160	159	171
LOC409075	459	599	577		LOC409082	200	199	212		LOC409074	1665	1613	1658
LOC409077	41	21	33		LOC409083	148	149	131		LOC409075	594	638	602
LOC409078	27	39	34		LOC409084	939	1068	961		LOC409077	104	162	78
LOC409079	794	930	862		LOC409085	104	114	114		LOC409078	33	42	41
LOC409081	1619	1511	1541		LOC409086	4588	4124	4352		LOC409079	1664	1357	1405
LOC409082	286	390	340		LOC409087	53	97	53		LOC409081	1402	1518	1457
LOC409083	91	112	108		LOC409088	416	350	395		LOC409082	343	369	350
LOC409084	2125	2326	2238		LOC409089	53	71	74		LOC409083	177	133	121
LOC409085	61	70	66		LOC409090	3	4	3		LOC409084	1508	1734	1746
LOC409086	2903	3777	3933		LOC409091	2631	1924	2662		LOC409085	278	254	233
LOC409087	90	139	133		LOC409092	341	335	295		LOC409086	5622	6053	5791
LOC409088	251	335	297		LOC409093	1669	2020	1733		LOC409087	178	133	155
LOC409089	224	184	192		LOC409095	20	46	33		LOC409088	296	199	261
LOC409091	3129	3357	3257		LOC409096	49	373	122		LOC409089	94	151	132
LOC409092	450	521	516		LOC409097	1488	2981	1987		LOC409090	9	8	9
LOC409093	2089	2302	2209		LOC409098	489	430	359		LOC409091	5752	9003	8505
LOC409095	23	18	14		LOC409099	3062	3032	2756		LOC409092	233	174	146
LOC409096	26	15	17		LOC409100	2693	2335	2793		LOC409093	3525	2738	2688
LOC409097	962	1159	1165		LOC409103	1315	1299	1275		LOC409095	86	120	153
LOC409098	470	567	532		LOC409105	47	43	55		LOC409096	3347	1429	758
LOC409099	2283	2518	2488		LOC409106	733	536	645		LOC409097	3892	2522	2806
LOC409100	1540	1577	1466		LOC409107	308	276	272		LOC409098	372	214	177
LOC409103	1196	1548	1408		LOC409108	2943	2868	2819		LOC409099	3768	3660	3582
LOC409105	29	32	16		LOC409109	365	487	321		LOC409100	2998	2265	2485
LOC409106	504	577	553		LOC409110	797	704	731		LOC409103	1855	1741	1811
LOC409107	742	810	757		LOC409111	509	723	527		LOC409105	81	66	77
LOC409108	4753	4637	4376		LOC409113	314	324	295		LOC409106	987	946	1000
LOC409109	676	683	579		LOC409114	47135	41095	43071		LOC409107	750	867	955
LOC409110	433	508	470		LOC409115	1548	1560	1657		LOC409108	6423	7124	6895
LOC409111	1616	1846	1782		LOC409117	791	716	688		LOC409109	533	629	570
LOC409113	216	276	232		LOC409118	750	720	806		LOC409110	764	621	635
LOC409114	27947	37570	40146		LOC409119	228	170	188		LOC409111	564	586	449
LOC409115	893	1107	1053		LOC409122	98	97	90		LOC409113	336	376	302
LOC409117	896	951	957		LOC409124	109	115	84		LOC409114	29160	26844	28045
LOC409118	786	799	822		LOC409125	278	282	270		LOC409115	914	652	667
LOC409119	203	222	198		LOC409126	4323	3995	4206		LOC409117	1037	803	834
LOC409122	76	117	66		LOC409127	327	373	345		LOC409118	747	468	495
LOC409124	219	233	250		LOC409129	786	710	837		LOC409119	341	219	255
LOC409125	141	162	179		LOC409130	3688	3513	4248		LOC409122	121	236	201
LOC409126	1591	1969	2081		LOC409131	8	18	12		LOC409124	265	185	170
LOC409127	358	360	326		LOC409132	1021	903	1015		LOC409125	406	410	380
LOC409129	539	693	685		LOC409134	5136	4640	4804		LOC409126	6037	6002	6061
LOC409130	2069	2403	2452		LOC409136	147	147	147		LOC409127	473	456	437
LOC409131	21	12	13		LOC409137	8	6	15		LOC409129	824	473	501
LOC409132	477	552	501		LOC409138	12	22	17		LOC409130	2941	2240	2360
LOC409134	3834	4780	4897		LOC409139	149	92	117		LOC409131	40	43	14
LOC409136	90	111	102		LOC409140	1305	1331	1403		LOC409132	976	734	659
LOC409137	11	9	10		LOC409141	22288	17225	20374		LOC409134	3978	3745	3417
LOC409138	33	17	19		LOC409142	14	25	16		LOC409136	633	653	650
LOC409139	213	200	197		LOC409143	350	241	44		LOC409137	29	44	38
LOC409140	801	924	914		LOC409144	5626	4706	4618		LOC409138	36	54	30
LOC409141	13621	16210	16233		LOC409145	370	286	300		LOC409139	161	199	220
LOC409142	46	44	47		LOC409148	39407	40264	40122		LOC409140	1522	1043	1041
LOC409143	38	13	9		LOC409150	20534	17709	20220		LOC409141	15179	15792	17093
LOC409144	4135	4976	4768		LOC409151	1048	763	846		LOC409142	187	141	92
LOC409145	213	274	269		LOC409152	337	242	291		LOC409143	3725	121	3626
LOC409148	34965	45637	45314		LOC409153	365	316	345		LOC409144	7036	7890	8005
LOC409150	20046	25177	28308		LOC409154	1181	1067	1051		LOC409145	299	220	268
LOC409151	913	1114	874		LOC409155	2600	2255	2497		LOC409148	26286	19122	19200
LOC409152	427	452	477		LOC409157	5047	4685	4922		LOC409150	7751	6034	6154
LOC409153	652	655	598		LOC409158	528	835	668		LOC409151	940	1073	994
LOC409154	1126	1140	1206		LOC409159	14	24	19		LOC409152	541	426	460
LOC409155	2354	2808	2817		LOC409160	2538	2526	2641		LOC409153	567	487	495
LOC409157	3024	3573	3803		LOC409162	34	22	18		LOC409154	2072	2005	2180
LOC409158	1051	1002	982		LOC409163	29	39	47		LOC409155	3409	3804	3912
LOC409159	35	54	34		LOC409164	762	780	692		LOC409157	4147	3817	3971
LOC409160	2031	2295	2300		LOC409165	19425	19221	19182		LOC409158	797	796	635
LOC409162	22	20	13		LOC409166	752	615	700		LOC409159	73	166	163
LOC409163	2	13	6		LOC409167	61043	45921	51406		LOC409160	2202	2151	1943
LOC409164	1198	1366	1296		LOC409168	8381	7203	8108		LOC409162	72	54	45
LOC409165	16474	18411	17071		LOC409169	888	741	838		LOC409163	15	8	6
LOC409166	859	938	885		LOC409170	273	225	259		LOC409164	1090	824	906
LOC409167	31157	39923	37498		LOC409171	2487	3280	2393		LOC409165	15022	9718	9044
LOC409168	2203	2725	2607		LOC409172	26	32	35		LOC409166	957	747	755
LOC409169	603	731	653		LOC409173	126	262	156		LOC409167	48652	57226	57054
LOC409170	212	275	228		LOC409174	1437	2229	1899		LOC409168	4380	3424	3352
LOC409171	2122	2239	2169		LOC409177	178	164	151		LOC409169	910	776	776
LOC409172	9	21	18		LOC409178	2220	1863	2013		LOC409170	343	301	302
LOC409173	4	3	4		LOC409179	213	199	194		LOC409171	2983	5654	4323
LOC409174	2611	2641	2658		LOC409180	12025	9870	10661		LOC409172	38	79	61
LOC409177	398	490	414		LOC409182	1369	1371	1485		LOC409173	151	289	295
LOC409178	1300	1539	1508		LOC409183	1260	1076	1102		LOC409174	2029	1933	1677
LOC409179	1317	1202	1280		LOC409184	689	617	588		LOC409176	4	0	5
LOC409180	15748	18522	19709		LOC409185	1101	938	887		LOC409177	254	295	248
LOC409182	2382	2490	2603		LOC409186	616	496	533		LOC409178	2085	1719	1707
LOC409183	870	1027	959		LOC409187	1710	3237	2949		LOC409179	335	316	352
LOC409184	641	684	678		LOC409189	9113	9091	9475		LOC409180	5336	4553	4443
LOC409185	1569	1916	1587		LOC409191	646	519	562		LOC409182	2330	1834	1823
LOC409186	678	731	698		LOC409192	2919	2338	2469		LOC409183	1122	842	938
LOC409187	473	476	546		LOC409193	161	197	160		LOC409184	1224	971	1045
LOC409189	4592	5980	6180		LOC409195	1307	1350	1408		LOC409185	589	904	994
LOC409191	264	341	354		LOC409196	1795	1806	1728		LOC409186	498	400	448
LOC409192	6566	7681	6967		LOC409197	235	234	198		LOC409187	3363	3317	2689
LOC409193	368	427	390		LOC409198	5991	5229	5682		LOC409189	7915	7505	7277
LOC409195	777	979	909		LOC409199	243	238	241		LOC409191	631	449	418
LOC409196	578	664	596		LOC409200	975	799	772		LOC409192	2662	5604	4788
LOC409197	102	149	129		LOC409201	1832	1636	1740		LOC409193	339	518	602
LOC409198	2739	3445	3284		LOC409202	9030	9307	9629		LOC409195	950	1019	1005
LOC409199	264	290	273		LOC409203	463	431	516		LOC409196	2015	2840	2536
LOC409200	1234	1349	1335		LOC409204	8	14	8		LOC409197	284	242	260
LOC409201	1271	1347	1601		LOC409206	462	415	442		LOC409198	3726	2904	2904
LOC409202	10018	12066	12057		LOC409207	3847	3204	4129		LOC409199	214	144	138
LOC409203	127	208	305		LOC409208	46	49	31		LOC409200	1020	1213	1167
LOC409204	17	30	21		LOC409212	320	315	293		LOC409201	1658	1614	1608
LOC409206	338	424	389		LOC409217	683	574	514		LOC409202	6414	5144	4735
LOC409207	4721	5121	5016		LOC409218	263	208	224		LOC409203	7404	13824	12860
LOC409208	30	64	43		LOC409219	2158	1918	1834		LOC409204	14	8	12
LOC409212	309	333	324		LOC409221	132	94	133		LOC409206	447	439	330
LOC409217	312	469	393		LOC409222	2843	2491	2791		LOC409207	2196	2981	2400
LOC409218	164	187	184		LOC409224	998	1029	1054		LOC409208	61	47	49
LOC409219	1147	1601	1700		LOC409225	2390	2222	2308		LOC409212	491	430	435
LOC409221	204	240	237		LOC409226	1325	1106	1252		LOC409217	1023	873	922
LOC409222	1877	2136	1932		LOC409227	424	488	543		LOC409218	472	372	393
LOC409224	581	701	731		LOC409228	11342	12072	10107		LOC409219	1544	1179	1330
LOC409225	1149	1337	1390		LOC409229	213	192	184		LOC409221	270	305	310
LOC409226	689	830	762		LOC409230	124	105	121		LOC409222	8414	8604	9690
LOC409227	467	475	494		LOC409231	43	54	45		LOC409224	961	610	675
LOC409228	19454	21522	20569		LOC409232	2460	2622	2501		LOC409225	1871	2000	2118
LOC409229	119	146	105		LOC409234	2717	2650	2912		LOC409226	1731	1717	1792
LOC409230	174	167	166		LOC409235	5	4	3		LOC409227	1500	2336	2015
LOC409231	61	39	40		LOC409236	5850	5595	6013		LOC409228	9795	4439	3803
LOC409232	2512	2591	2494		LOC409238	1	23	11		LOC409229	324	299	315
LOC409234	1373	1698	1671		LOC409240	1106	1231	1092		LOC409230	296	400	416
LOC409235	9	31	17		LOC409241	610	450	538		LOC409231	63	71	53
LOC409236	2638	3495	3272		LOC409242	3396	4080	3823		LOC409232	3122	2229	2163
LOC409238	50	72	41		LOC409243	624	656	605		LOC409234	2768	2380	2330
LOC409240	647	806	795		LOC409244	415	325	371		LOC409235	13	37	18
LOC409241	166	206	168		LOC409245	47	84	48		LOC409236	4645	3242	3486
LOC409242	6183	6421	5954		LOC409246	686	618	556		LOC409238	15	28	33
LOC409243	885	939	822		LOC409247	576	496	528		LOC409240	1524	1788	1671
LOC409244	337	367	347		LOC409249	624	651	488		LOC409241	175	260	218
LOC409245	65	48	76		LOC409250	213	198	244		LOC409242	7073	6266	6334
LOC409246	281	394	316		LOC409251	655	561	613		LOC409243	1182	1056	1061
LOC409247	590	682	630		LOC409252	301	369	350		LOC409244	603	524	486
LOC409249	966	1137	999		LOC409253	4805	4094	4454		LOC409245	126	122	135
LOC409250	169	195	199		LOC409254	1976	1789	2038		LOC409246	993	1207	1158
LOC409251	434	544	514		LOC409255	166	139	141		LOC409247	873	795	792
LOC409252	495	546	503		LOC409256	187	194	149		LOC409249	1011	824	905
LOC409253	5058	5836	6574		LOC409257	708	396	699		LOC409250	226	181	176
LOC409254	1428	1640	1713		LOC409258	1977	1932	1947		LOC409251	995	887	1066
LOC409255	198	196	176		LOC409259	370	392	368		LOC409252	897	793	872
LOC409256	101	115	127		LOC409260	14670	11685	13165		LOC409253	2920	2497	2238
LOC409257	209	202	263		LOC409261	206	306	246		LOC409254	2595	1847	1974
LOC409258	811	1004	970		LOC409262	667	584	586		LOC409255	187	338	309
LOC409259	386	466	443		LOC409263	1221	957	1143		LOC409256	278	194	205
LOC409260	12564	14762	12758		LOC409264	3745	3507	3735		LOC409257	1269	1267	1434
LOC409261	305	231	223		LOC409265	2347	1803	2139		LOC409258	1251	1202	1061
LOC409262	318	455	388		LOC409267	1366	1472	1194		LOC409259	508	344	386
LOC409263	869	1129	1120		LOC409268	286	307	271		LOC409260	15885	12699	12171
LOC409264	1541	2011	1889		LOC409269	3275	2901	3257		LOC409261	275	282	217
LOC409265	939	1043	851		LOC409270	2741	2525	2757		LOC409262	535	528	528
LOC409267	1008	1268	1253		LOC409271	789	700	745		LOC409263	876	807	716
LOC409268	459	521	509		LOC409272	500	513	554		LOC409264	3173	2784	2807
LOC409269	1755	2083	2104		LOC409273	734	747	636		LOC409265	1079	736	718
LOC409270	3021	2913	2705		LOC409274	949	943	866		LOC409267	1917	1513	1496
LOC409271	633	787	730		LOC409276	515	316	364		LOC409268	566	595	561
LOC409272	354	448	490		LOC409277	6	10	2		LOC409269	2841	2240	2207
LOC409273	1233	1331	1180		LOC409278	249	313	265		LOC409270	3079	2727	2662
LOC409274	707	925	746		LOC409279	545	442	490		LOC409271	1059	1005	1089
LOC409276	118	183	126		LOC409280	860	590	711		LOC409272	384	255	295
LOC409277	3	3	5		LOC409281	9498	8313	8266		LOC409273	1797	2970	2821
LOC409278	154	176	178		LOC409282	641	570	517		LOC409274	1361	1937	1878
LOC409279	222	283	237		LOC409283	475	584	542		LOC409276	365	512	430
LOC409280	450	573	559		LOC409285	2419	2424	2543		LOC409277	34	61	37
LOC409281	5238	6886	6348		LOC409286	359	488	378		LOC409278	339	410	432
LOC409282	779	903	870		LOC409288	1779	2033	1522		LOC409279	673	673	631
LOC409283	782	834	722		LOC409290	21120	20339	23904		LOC409280	852	773	790
LOC409285	6305	6779	6432		LOC409291	3098	2559	2594		LOC409281	13669	13154	14249
LOC409286	461	458	439		LOC409292	1822	1987	1838		LOC409282	937	805	725
LOC409288	1208	1439	1435		LOC409293	4	4	8		LOC409283	1006	974	906
LOC409290	24759	27219	26652		LOC409294	13293	12333	14675		LOC409285	2686	2104	1995
LOC409291	4138	4959	4350		LOC409295	1392	1145	1284		LOC409286	352	463	388
LOC409292	1111	1484	1573		LOC409296	3670	3573	3396		LOC409288	2375	2428	2277
LOC409293	7	9	9		LOC409298	585	476	575		LOC409290	13839	11707	12347
LOC409294	16382	18897	17827		LOC409299	7360	7354	7542		LOC409291	2788	1857	1793
LOC409295	832	1051	937		LOC409300	3761	3415	3296		LOC409292	1755	2069	2032
LOC409296	3276	4008	4046		LOC409301	166	175	185		LOC409293	3	8	8
LOC409298	534	575	542		LOC409303	663	679	561		LOC409294	8133	5645	5787
LOC409299	2194	2663	2526		LOC409305	1063	1109	963		LOC409295	1027	840	840
LOC409300	5256	6847	6304		LOC409306	145	171	170		LOC409296	3961	2759	2787
LOC409301	506	590	575		LOC409307	35	37	43		LOC409298	716	601	684
LOC409303	601	822	647		LOC409308	1707	1618	1763		LOC409299	16781	21698	21626
LOC409305	567	740	676		LOC409310	2017	1615	1787		LOC409300	5876	7757	8239
LOC409306	61	88	67		LOC409311	1884	2168	2199		LOC409301	315	370	339
LOC409307	36	35	28		LOC409312	921	902	802		LOC409303	733	508	491
LOC409308	915	949	937		LOC409313	1121	924	1023		LOC409305	913	618	532
LOC409310	861	1023	1030		LOC409314	17	54	28		LOC409306	92	94	93
LOC409311	2392	2602	2462		LOC409315	556	440	515		LOC409307	50	61	59
LOC409312	584	685	668		LOC409316	489	381	487		LOC409308	1527	1047	903
LOC409313	425	521	606		LOC409317	350	383	380		LOC409310	2191	2676	2635
LOC409314	33	42	39		LOC409318	3	4	10		LOC409311	2988	2048	2052
LOC409315	289	395	352		LOC409320	421	342	348		LOC409312	1154	946	932
LOC409316	733	758	726		LOC409321	749	708	676		LOC409313	647	495	504
LOC409317	367	345	373		LOC409322	921	850	879		LOC409314	45	68	69
LOC409318	21	27	20		LOC409323	743	673	666		LOC409315	323	297	320
LOC409320	159	222	200		LOC409324	2172	2022	2245		LOC409316	610	783	677
LOC409321	525	664	646		LOC409325	640	647	644		LOC409317	397	240	253
LOC409322	1048	1076	1001		LOC409326	26603	26653	28773		LOC409318	5	30	17
LOC409323	818	889	851		LOC409327	1849	1956	1900		LOC409320	332	339	303
LOC409324	1059	1338	1375		LOC409329	6018	5405	5692		LOC409321	943	1054	983
LOC409325	1107	1101	1065		LOC409331	887	753	978		LOC409322	1431	1223	1203
LOC409326	19511	24638	23985		LOC409332	1330	1042	1184		LOC409323	708	569	583
LOC409327	1272	1432	1320		LOC409333	424	353	390		LOC409324	1316	1014	981
LOC409329	5289	6223	6373		LOC409334	1339	1183	1350		LOC409325	962	819	756
LOC409331	447	498	429		LOC409335	5140	5060	5376		LOC409326	19625	18851	19478
LOC409332	873	1046	1057		LOC409336	301	267	201		LOC409327	2398	2286	2177
LOC409333	214	279	223		LOC409337	232	239	224		LOC409329	4402	3042	3215
LOC409334	1678	2079	1890		LOC409340	1858	1575	1821		LOC409331	761	634	608
LOC409335	3961	4301	4280		LOC409341	16723	14107	15661		LOC409332	1919	1699	1671
LOC409336	306	358	359		LOC409342	648	546	557		LOC409333	324	376	364
LOC409337	466	494	427		LOC409346	155	166	137		LOC409334	2010	1423	1536
LOC409340	1110	1324	1246		LOC409347	598	601	575		LOC409335	7119	4688	4923
LOC409341	6056	7913	6354		LOC409348	131	115	132		LOC409336	594	856	730
LOC409342	420	456	469		LOC409350	1751	1810	1726		LOC409337	303	292	280
LOC409345	5	7	2		LOC409351	282	185	181		LOC409340	1879	1650	1593
LOC409346	237	306	256		LOC409353	763	810	755		LOC409341	15173	14872	15828
LOC409347	515	613	654		LOC409354	138	158	142		LOC409342	505	286	298
LOC409348	109	137	116		LOC409355	1193	1303	1339		LOC409345	11	1	2
LOC409350	3163	3333	3389		LOC409356	1375	1270	1397		LOC409346	488	814	792
LOC409351	139	148	152		LOC409357	879	839	749		LOC409347	1032	1049	1010
LOC409353	374	520	498		LOC409358	116	100	130		LOC409348	302	301	239
LOC409354	93	65	88		LOC409359	867	682	703		LOC409350	2961	3046	2909
LOC409355	689	706	752		LOC409360	364	481	469		LOC409351	215	211	218
LOC409356	1255	1280	1341		LOC409361	1090	1668	1113		LOC409353	756	726	709
LOC409357	600	715	663		LOC409362	1694	1576	1631		LOC409354	5	21	15
LOC409358	184	206	226		LOC409363	2757	2548	2735		LOC409355	1009	850	756
LOC409359	533	693	686		LOC409364	152	125	123		LOC409356	1063	830	923
LOC409360	185	218	165		LOC409365	846	855	773		LOC409357	881	858	756
LOC409361	91	125	62		LOC409366	4010	3285	3683		LOC409358	125	91	89
LOC409362	2256	2425	2248		LOC409367	450	540	546		LOC409359	1114	950	1002
LOC409363	2940	3643	3391		LOC409368	3517	3271	3410		LOC409360	3001	4938	4676
LOC409364	101	95	76		LOC409369	159	156	167		LOC409361	1642	1713	2034
LOC409365	667	804	754		LOC409370	347	334	285		LOC409362	1099	1774	1694
LOC409366	2000	2352	2075		LOC409371	306	234	313		LOC409363	2403	1871	1936
LOC409367	311	424	310		LOC409373	3527	3146	3274		LOC409364	178	241	217
LOC409368	1464	1861	1624		LOC409376	259	372	124		LOC409365	917	719	689
LOC409369	75	97	106		LOC409377	11142	9539	9634		LOC409366	6481	7591	7792
LOC409370	229	296	282		LOC409378	47	44	56		LOC409367	711	646	479
LOC409371	357	385	422		LOC409379	4509	4698	4534		LOC409368	2957	2614	2487
LOC409373	2382	2914	2632		LOC409382	1744	1628	1412		LOC409369	162	152	143
LOC409376	41	35	32		LOC409383	125	84	99		LOC409370	448	521	483
LOC409377	4555	6038	6011		LOC409384	6963	6385	6161		LOC409371	474	267	353
LOC409378	53	59	54		LOC409385	209	167	193		LOC409373	3948	4604	4474
LOC409379	2926	3310	3088		LOC409386	1336	1119	1170		LOC409376	1749	1136	4428
LOC409382	2228	2515	2425		LOC409387	3324	2580	2956		LOC409377	9963	8775	7908
LOC409383	219	205	226		LOC409388	1938	1571	1804		LOC409378	98	70	40
LOC409384	11144	14286	16091		LOC409389	1465	1447	1336		LOC409379	4202	3686	3647
LOC409385	342	381	312		LOC409390	2977	2898	3055		LOC409382	2242	2181	2094
LOC409386	541	706	634		LOC409392	624	621	652		LOC409383	255	204	218
LOC409387	1384	1679	1853		LOC409393	735	672	644		LOC409384	8192	3366	2867
LOC409388	963	1044	1131		LOC409394	1717	1316	1593		LOC409385	287	366	283
LOC409389	1026	1217	1167		LOC409395	2574	2890	3041		LOC409386	1011	800	710
LOC409390	4031	3964	4021		LOC409396	530	524	431		LOC409387	2097	1550	1599
LOC409392	590	763	712		LOC409397	2662	2175	2675		LOC409388	1385	1012	955
LOC409393	567	712	627		LOC409398	204764	187490	219034		LOC409389	1856	1499	1514
LOC409394	1347	1633	1528		LOC409401	1449	1089	1289		LOC409390	4841	3397	3706
LOC409395	3318	3720	3464		LOC409402	6	13	5		LOC409392	954	820	915
LOC409396	910	935	860		LOC409403	344	273	329		LOC409393	733	830	685
LOC409397	802	881	943		LOC409405	734	749	797		LOC409394	1530	1229	1280
LOC409398	77018	92418	87248		LOC409406	2321	2408	2238		LOC409395	5368	4503	4831
LOC409401	751	843	774		LOC409408	461	471	405		LOC409396	661	843	900
LOC409402	10	18	5		LOC409409	6519	9521	8757		LOC409397	1095	923	809
LOC409403	348	424	371		LOC409410	7063	7429	6632		LOC409398	103948	86722	95943
LOC409405	615	610	610		LOC409411	3598	3071	3626		LOC409401	2119	1871	1866
LOC409406	981	1256	1157		LOC409414	7359	6796	7817		LOC409402	22	23	18
LOC409408	371	395	453		LOC409417	12769	10894	11565		LOC409403	379	360	407
LOC409409	4033	3914	3530		LOC409418	160383	157860	124460		LOC409405	604	532	493
LOC409410	5709	7024	6635		LOC409420	847	807	837		LOC409406	1467	1129	1098
LOC409411	1813	2022	1912		LOC409422	12	5	16		LOC409408	540	466	486
LOC409414	8701	9387	8976		LOC409423	165	152	138		LOC409409	39448	30163	28992
LOC409417	9233	10114	9950		LOC409424	4586	2621	3334		LOC409410	6228	4684	4756
LOC409418	138206	200506	182207		LOC409425	262	335	280		LOC409411	2953	2098	2036
LOC409420	492	623	541		LOC409427	520	398	525		LOC409414	12497	10529	11562
LOC409422	11	23	23		LOC409429	201	205	232		LOC409417	9973	9953	10096
LOC409423	123	176	136		LOC409430	5217	4911	5123		LOC409418	178482	97997	85274
LOC409424	380	589	309		LOC409433	227	218	257		LOC409420	676	696	610
LOC409425	96	114	108		LOC409435	762	806	813		LOC409422	36	13	22
LOC409427	393	414	406		LOC409438	397	389	369		LOC409423	255	410	471
LOC409429	216	234	214		LOC409439	3585	3267	3121		LOC409424	1205	1525	1252
LOC409430	4981	5397	5528		LOC409440	1345	1073	1098		LOC409425	837	1162	1158
LOC409433	291	315	294		LOC409441	52	30	40		LOC409427	439	339	331
LOC409435	960	993	876		LOC409442	4261	4088	4064		LOC409429	404	409	417
LOC409438	198	243	271		LOC409443	869	865	833		LOC409430	7036	6784	6788
LOC409439	3657	4218	4109		LOC409444	884	741	808		LOC409433	407	449	468
LOC409440	687	936	837		LOC409447	620	525	498		LOC409435	1402	1141	1118
LOC409441	75	49	47		LOC409448	14	18	13		LOC409438	483	398	490
LOC409442	2059	2759	2655		LOC409450	13242	12915	13217		LOC409439	5295	3958	3969
LOC409443	592	709	620		LOC409451	15438	13995	17707		LOC409440	1315	1144	1145
LOC409444	994	963	975		LOC409452	80	132	68		LOC409441	68	54	47
LOC409447	500	647	677		LOC409454	924	912	931		LOC409442	2895	2679	2614
LOC409448	259	275	220		LOC409455	12	5	8		LOC409443	912	631	732
LOC409450	13360	16619	15621		LOC409456	3614	4361	4134		LOC409444	680	548	520
LOC409451	5562	7065	6649		LOC409457	258	189	232		LOC409447	452	543	475
LOC409452	135	187	135		LOC409459	2693	2433	2386		LOC409448	25	25	23
LOC409454	488	625	592		LOC409460	1162	1081	1082		LOC409450	10459	8813	8567
LOC409455	3	10	1		LOC409462	981	918	1017		LOC409451	7893	6114	6019
LOC409456	3754	4103	3623		LOC409463	286	297	246		LOC409452	240	361	291
LOC409457	214	243	237		LOC409465	392	458	414		LOC409454	924	837	839
LOC409459	2508	3126	3472		LOC409467	44	41	30		LOC409455	17	9	16
LOC409460	1028	1159	1202		LOC409468	6975	8583	7392		LOC409456	9067	8290	8173
LOC409462	646	741	729		LOC409469	10	33	41		LOC409457	266	206	175
LOC409463	374	421	415		LOC409470	2380	2454	2459		LOC409459	2336	2231	2155
LOC409465	220	269	311		LOC409472	1558	2001	1632		LOC409460	1433	1189	1353
LOC409467	86	83	91		LOC409473	3701	3607	3751		LOC409462	1131	827	918
LOC409468	10149	10810	9759		LOC409474	605	619	562		LOC409463	333	269	243
LOC409469	10	2	3		LOC409475	5300	4467	4683		LOC409465	1161	1198	1143
LOC409470	3343	3706	3580		LOC409476	474	440	438		LOC409467	63	55	69
LOC409472	2437	2685	2683		LOC409479	19665	17054	20879		LOC409468	15822	14073	13414
LOC409473	2836	3490	3353		LOC409481	11336	10882	11572		LOC409469	166	881	100
LOC409474	1338	1624	1333		LOC409483	40	17	17		LOC409470	4912	3881	4196
LOC409475	3062	3778	3659		LOC409485	4671	3901	4476		LOC409472	3216	2034	2125
LOC409476	488	501	463		LOC409486	8416	9338	8550		LOC409473	2835	1771	1847
LOC409479	19614	22188	21820		LOC409487	824	889	816		LOC409474	1241	1309	1277
LOC409481	10042	11587	11127		LOC409488	1518	1241	1587		LOC409475	4281	3680	3758
LOC409483	25	43	15		LOC409489	507	450	375		LOC409476	687	602	641
LOC409485	2052	2671	2902		LOC409490	8869	8506	11643		LOC409479	14654	12183	11823
LOC409486	12516	12898	12162		LOC409491	905	846	933		LOC409481	11170	8015	8522
LOC409487	833	951	874		LOC409492	397	451	441		LOC409483	57	91	59
LOC409488	816	887	1045		LOC409494	30913	28849	32106		LOC409485	3498	3265	3295
LOC409489	282	320	349		LOC409495	14777	10778	13836		LOC409486	11994	14572	13393
LOC409490	1625	2226	1750		LOC409497	776	951	854		LOC409487	1250	1381	1346
LOC409491	351	355	393		LOC409498	542	487	422		LOC409488	1645	1520	1523
LOC409492	1163	1417	1505		LOC409499	105	108	119		LOC409489	559	487	490
LOC409493	6	4	2		LOC409500	1518	1518	1498		LOC409490	4954	2933	3030
LOC409494	19713	17917	21862		LOC409501	525	550	438		LOC409491	736	547	570
LOC409495	7906	8984	7867		LOC409502	149	186	161		LOC409492	452	556	499
LOC409497	1130	1164	1142		LOC409504	1187	1459	1331		LOC409493	10	10	12
LOC409498	795	906	857		LOC409505	182	205	222		LOC409494	6857	2505	2416
LOC409499	151	219	191		LOC409508	344	266	429		LOC409495	10233	9272	9961
LOC409500	919	1066	985		LOC409511	118	138	101		LOC409497	1508	1483	1468
LOC409501	359	467	415		LOC409512	8	7	3		LOC409498	810	1051	1096
LOC409502	337	328	309		LOC409513	139	161	171		LOC409499	152	111	130
LOC409504	2347	2298	2275		LOC409514	5549	4038	4481		LOC409500	1268	1197	1072
LOC409505	88	100	75		LOC409515	10893	10387	10457		LOC409501	569	482	448
LOC409508	360	359	342		LOC409517	3750	3266	3876		LOC409502	253	109	127
LOC409510	14	6	3		LOC409518	3540	3206	3396		LOC409504	1410	1408	1457
LOC409511	128	136	111		LOC409520	1118	853	1014		LOC409505	244	279	270
LOC409512	13	13	18		LOC409521	1169	1149	1202		LOC409508	428	300	315
LOC409513	158	151	150		LOC409522	119	93	92		LOC409510	19	12	2
LOC409514	5711	5918	6177		LOC409523	595	734	672		LOC409511	138	247	259
LOC409515	2726	3635	2870		LOC409525	190	184	184		LOC409512	22	19	13
LOC409517	2678	3277	3124		LOC409527	465	412	399		LOC409513	229	281	266
LOC409518	1166	1382	1249		LOC409528	10510	9276	10813		LOC409514	1437	1628	1459
LOC409520	916	1009	1033		LOC409529	577	509	597		LOC409515	18543	20191	16684
LOC409521	540	689	674		LOC409530	168	142	140		LOC409517	4868	6740	5600
LOC409522	104	115	99		LOC409531	594	488	493		LOC409518	3139	4137	3823
LOC409523	281	368	358		LOC409532	1920	1858	1867		LOC409520	490	288	298
LOC409525	266	335	282		LOC409533	3814	4293	4948		LOC409521	1148	951	919
LOC409527	431	517	543		LOC409534	916	869	894		LOC409522	132	169	153
LOC409528	10369	12266	11482		LOC409536	2878	3230	2415		LOC409523	987	894	882
LOC409529	296	358	329		LOC409538	68	77	78		LOC409525	430	369	377
LOC409530	68	94	77		LOC409539	26	19	12		LOC409527	774	463	524
LOC409531	143	181	227		LOC409540	625	580	542		LOC409528	7437	5093	5240
LOC409532	694	806	815		LOC409543	1565	1396	1313		LOC409529	842	865	835
LOC409533	4333	4935	4732		LOC409544	1747	1480	1731		LOC409530	320	333	355
LOC409534	841	938	861		LOC409546	17	4	18		LOC409531	1166	1644	1544
LOC409536	5676	5842	5501		LOC409547	4022	3532	3774		LOC409532	1900	1644	1579
LOC409538	148	138	132		LOC409548	704	589	642		LOC409533	5786	6737	7102
LOC409539	13	16	10		LOC409549	5366	5260	5311		LOC409534	993	632	585
LOC409540	130	195	183		LOC409550	3476	3372	3322		LOC409536	5355	4152	3956
LOC409543	708	915	839		LOC409552	13342	11612	15024		LOC409538	99	82	79
LOC409544	781	1037	927		LOC409553	27	25	23		LOC409539	36	48	28
LOC409546	7	11	13		LOC409554	456	422	391		LOC409540	481	371	352
LOC409547	1653	2073	2099		LOC409555	1004	3571	1172		LOC409543	1619	1899	1719
LOC409548	414	497	471		LOC409556	326	374	331		LOC409544	907	644	669
LOC409549	2904	3830	3917		LOC409557	87	49	76		LOC409546	28	17	16
LOC409550	1956	2549	2306		LOC409558	327	331	337		LOC409547	2748	1899	2082
LOC409552	14594	17056	16048		LOC409559	394	320	398		LOC409548	650	548	454
LOC409553	25	36	25		LOC409560	2480	2592	2253		LOC409549	3099	2822	2843
LOC409554	370	404	328		LOC409562	49	29	42		LOC409550	3559	3076	3155
LOC409555	107	111	88		LOC409563	726	688	600		LOC409552	9831	7292	7780
LOC409556	410	461	448		LOC409564	1921	1681	1765		LOC409553	64	33	42
LOC409557	80	79	77		LOC409565	15	13	18		LOC409554	631	477	486
LOC409558	432	449	448		LOC409566	643	516	610		LOC409555	463	831	199
LOC409559	192	223	232		LOC409569	894	718	803		LOC409556	647	452	531
LOC409560	1372	1660	1562		LOC409571	1787	1394	1581		LOC409557	108	64	66
LOC409562	34	37	44		LOC409572	359	459	408		LOC409558	449	412	360
LOC409563	772	839	831		LOC409573	943	1234	1074		LOC409559	400	420	478
LOC409564	1323	1553	1520		LOC409574	2337	2011	2132		LOC409560	2458	2652	2445
LOC409565	16	13	13		LOC409576	21	23	32		LOC409562	68	45	49
LOC409566	290	311	336		LOC409577	5926	4744	5327		LOC409563	952	903	970
LOC409569	579	720	609		LOC409578	778	633	695		LOC409564	2348	1955	2051
LOC409571	1355	1684	1518		LOC409579	81	76	75		LOC409565	37	32	29
LOC409572	338	409	301		LOC409581	1958	1900	2043		LOC409566	556	458	405
LOC409573	1569	1541	1513		LOC409584	2027	1514	1706		LOC409569	932	561	623
LOC409574	1294	1413	1397		LOC409586	1545	1544	1738		LOC409571	1860	1452	1577
LOC409576	32	37	24		LOC409587	22815	24604	22919		LOC409572	510	325	371
LOC409577	3367	3842	3726		LOC409588	3159	3924	4106		LOC409573	2201	2096	2036
LOC409578	231	269	263		LOC409589	11231	9566	11939		LOC409574	2729	1870	1859
LOC409579	196	216	195		LOC409590	107	83	107		LOC409576	32	42	29
LOC409581	1157	1335	1316		LOC409593	524	579	483		LOC409577	5353	3946	4168
LOC409584	1235	1354	1426		LOC409594	111	138	139		LOC409578	627	676	638
LOC409586	955	1176	1092		LOC409595	2640	3176	2563		LOC409579	123	113	118
LOC409587	20448	24009	20835		LOC409596	10	6	8		LOC409581	2151	1816	1784
LOC409588	2493	2875	3033		LOC409598	11	11	34		LOC409584	1823	1472	1439
LOC409589	8414	10088	9558		LOC409599	9061	8051	10200		LOC409586	1837	1320	1441
LOC409590	45	42	48		LOC409600	3436	3144	3417		LOC409587	39787	12902	11725
LOC409593	608	793	671		LOC409602	3409	3396	3758		LOC409588	7807	10982	9702
LOC409594	320	316	290		LOC409603	8	7	3		LOC409589	7126	5884	6007
LOC409595	2005	2459	2710		LOC409604	1006	942	927		LOC409590	67	48	35
LOC409596	5	4	2		LOC409606	554	561	575		LOC409593	968	632	625
LOC409598	268	265	226		LOC409607	1518	1314	1539		LOC409594	286	293	314
LOC409599	8602	9616	9720		LOC409608	9	14	26		LOC409595	3444	3095	3047
LOC409600	1750	2118	2122		LOC409609	10279	9517	9801		LOC409596	18	11	3
LOC409602	10102	7550	9202		LOC409610	512	521	496		LOC409598	39	32	34
LOC409603	16	21	16		LOC409611	80	90	86		LOC409599	6505	4922	5130
LOC409604	681	823	777		LOC409613	12314	11349	11904		LOC409600	3479	2991	3224
LOC409606	611	698	665		LOC409614	1750	1626	1829		LOC409602	546	948	1049
LOC409607	1292	1375	1450		LOC409616	7476	8117	7940		LOC409603	25	11	6
LOC409608	20	23	16		LOC409617	4753	4290	4579		LOC409604	1385	1323	1167
LOC409609	6517	7442	7502		LOC409619	61	41	63		LOC409606	1309	1209	1120
LOC409610	474	498	561		LOC409620	353	324	278		LOC409607	2350	2077	2136
LOC409611	109	122	98		LOC409622	1573	1291	1430		LOC409608	37	40	39
LOC409613	6320	7752	7626		LOC409624	928	922	959		LOC409609	7027	5566	5602
LOC409614	1973	1994	2228		LOC409626	10	5	5		LOC409610	809	653	642
LOC409616	7898	7792	7094		LOC409628	185	349	351		LOC409611	155	141	156
LOC409617	2528	3090	2885		LOC409631	7	82	13		LOC409613	8111	5948	6102
LOC409619	16	35	28		LOC409633	3	7	3		LOC409614	2170	1769	1763
LOC409620	351	335	347		LOC409634	3962	3224	3340		LOC409616	18646	22242	22196
LOC409622	1278	1421	1528		LOC409636	286	261	257		LOC409617	4080	3410	3626
LOC409624	162	276	187		LOC409637	9457	8590	10387		LOC409619	195	127	116
LOC409626	4	5	6		LOC409638	4311	4087	4673		LOC409620	410	278	294
LOC409628	202	243	215		LOC409639	592	692	553		LOC409622	1624	1399	1442
LOC409631	14	2	8		LOC409640	40	39	28		LOC409624	3701	2954	2753
LOC409633	3	5	2		LOC409642	131	127	101		LOC409626	23	5	7
LOC409634	770	975	843		LOC409643	761	1043	772		LOC409628	489	633	558
LOC409636	378	402	451		LOC409644	22	35	15		LOC409631	462	222	84
LOC409637	14391	16410	15981		LOC409645	871	880	879		LOC409633	5	11	12
LOC409638	7467	8548	8429		LOC409646	320	432	348		LOC409634	603	298	233
LOC409639	561	687	696		LOC409647	478	514	520		LOC409636	34	15	15
LOC409640	35	72	54		LOC409648	704	1182	748		LOC409637	8844	5636	6029
LOC409642	487	505	463		LOC409649	31	24	9		LOC409638	4075	5140	4735
LOC409643	3330	3256	3371		LOC409650	9	14	7		LOC409639	572	938	1020
LOC409644	9	4	2		LOC409655	9072	8760	8431		LOC409640	127	163	119
LOC409645	973	1010	1166		LOC409658	926	997	891		LOC409642	204	196	215
LOC409646	558	635	600		LOC409659	460	408	501		LOC409643	507	852	622
LOC409647	596	660	607		LOC409662	983	653	843		LOC409644	20	14	13
LOC409648	1357	1490	1237		LOC409663	69191	61585	67416		LOC409645	818	555	537
LOC409649	9	9	14		LOC409664	540	557	493		LOC409646	255	488	642
LOC409650	4	16	11		LOC409665	1886	2074	1483		LOC409647	685	422	421
LOC409655	8424	9844	9165		LOC409666	125	242	170		LOC409648	1007	743	2237
LOC409658	1476	1542	1394		LOC409667	20844	17853	20849		LOC409649	71	53	52
LOC409659	433	483	441		LOC409668	2798	2232	2591		LOC409650	7	24	21
LOC409662	446	558	578		LOC409669	4043	2880	3669		LOC409655	7015	9085	8973
LOC409663	27543	28652	26161		LOC409670	5782	6297	7373		LOC409658	1957	2209	1896
LOC409664	313	320	334		LOC409671	955	851	904		LOC409659	721	449	494
LOC409665	3347	3828	3547		LOC409672	966	932	970		LOC409662	650	398	372
LOC409666	144	141	131		LOC409673	35	35	40		LOC409663	8194	3736	5777
LOC409667	10729	10752	11609		LOC409674	66	47	67		LOC409664	965	631	621
LOC409668	1606	1760	1737		LOC409675	134337	105601	114433		LOC409665	1592	1677	1279
LOC409669	1401	1686	1511		LOC409676	155	145	146		LOC409666	3672	982	728
LOC409670	6539	6154	6385		LOC409677	277	297	238		LOC409667	23451	16967	17814
LOC409671	525	751	677		LOC409678	22	22	16		LOC409668	1471	1201	1229
LOC409672	637	802	754		LOC409680	27	53	36		LOC409669	4067	2586	2539
LOC409673	64	62	81		LOC409681	1027	1070	1086		LOC409670	25225	17621	19441
LOC409674	111	88	109		LOC409682	165	246	193		LOC409671	688	528	597
LOC409675	42821	57840	50909		LOC409686	179	287	140		LOC409672	1361	1246	1262
LOC409676	197	163	198		LOC409688	414	337	416		LOC409673	35	49	42
LOC409677	39	39	72		LOC409689	250	299	292		LOC409674	219	232	211
LOC409678	86	83	75		LOC409690	11998	12926	11679		LOC409675	130807	96691	105407
LOC409680	50	38	43		LOC409691	216	208	172		LOC409676	196	214	181
LOC409681	749	883	823		LOC409692	10	1	4		LOC409677	339	1653	1461
LOC409682	735	752	736		LOC409693	3451	3507	3938		LOC409678	55	61	74
LOC409686	514	514	504		LOC409695	3024	2487	2587		LOC409680	153	129	170
LOC409688	219	272	226		LOC409696	416	468	446		LOC409681	710	690	672
LOC409689	136	194	161		LOC409697	625	651	807		LOC409682	665	1237	1183
LOC409690	8938	11786	11226		LOC409698	281	249	302		LOC409686	265	379	332
LOC409691	401	523	414		LOC409699	3618	3701	3564		LOC409688	372	224	223
LOC409692	7	10	5		LOC409701	1	4	21		LOC409689	275	189	199
LOC409693	1345	1729	1584		LOC409702	166	145	145		LOC409690	10808	14430	14131
LOC409695	823	1000	999		LOC409703	108	153	119		LOC409691	226	291	236
LOC409696	519	564	516		LOC409704	641	722	627		LOC409692	20	11	11
LOC409697	513	727	447		LOC409706	856	811	788		LOC409693	3983	3558	3283
LOC409698	205	235	226		LOC409707	274	490	340		LOC409695	655	1087	1062
LOC409699	3895	4335	4268		LOC409708	621373	420878	519540		LOC409696	535	439	428
LOC409701	21	43	25		LOC409709	538	700	153		LOC409697	622	1489	1254
LOC409702	225	236	217		LOC409711	11	24	21		LOC409698	305	230	215
LOC409703	139	148	103		LOC409712	117	160	161		LOC409699	2630	2039	1666
LOC409704	750	839	843		LOC409713	11880	14431	12142		LOC409701	9	5	10
LOC409706	304	420	355		LOC409714	19	24	25		LOC409702	378	421	455
LOC409707	911	791	826		LOC409715	1341	1022	1076		LOC409703	240	205	189
LOC409708	89186	99867	92792		LOC409717	1982	2084	1953		LOC409704	1035	934	927
LOC409709	217	192	153		LOC409718	824	813	731		LOC409706	564	542	527
LOC409711	22	21	22		LOC409721	1585	1326	1315		LOC409707	1149	1554	1579
LOC409712	65	50	68		LOC409722	449	468	400		LOC409708	208733	225734	239404
LOC409713	15321	16788	15626		LOC409723	1691	1383	1850		LOC409709	347	807	207
LOC409714	35	57	30		LOC409724	985	760	852		LOC409711	23	25	29
LOC409715	183	252	216		LOC409725	515	542	574		LOC409712	300	370	298
LOC409716	23	22	29		LOC409726	463	424	484		LOC409713	14431	16834	15307
LOC409717	2293	2549	2504		LOC409727	621	572	498		LOC409714	49	120	110
LOC409718	476	646	515		LOC409728	19881	18988	20934		LOC409715	511	731	611
LOC409721	582	561	653		LOC409729	11724	18051	10249		LOC409717	3550	3269	3208
LOC409722	1369	1573	1265		LOC409733	526	303	537		LOC409718	995	1232	1228
LOC409723	1340	1537	1493		LOC409734	623	522	528		LOC409721	717	574	661
LOC409724	565	743	697		LOC409735	512	527	459		LOC409722	579	1058	949
LOC409725	658	645	657		LOC409736	2262	2332	2014		LOC409723	1236	843	923
LOC409726	294	353	329		LOC409739	1300	1037	1239		LOC409724	849	675	725
LOC409727	882	900	745		LOC409740	6448	5078	6459		LOC409725	590	490	521
LOC409728	26948	31233	30440		LOC409741	1725	1571	1807		LOC409726	751	718	646
LOC409729	36756	34888	30212		LOC409743	1862	1560	1524		LOC409727	641	830	788
LOC409733	399	388	442		LOC409748	2781	2421	2661		LOC409728	12542	8731	9172
LOC409734	389	488	453		LOC409749	613	462	636		LOC409729	13219	19294	15294
LOC409735	508	489	543		LOC409752	83	94	78		LOC409733	427	431	484
LOC409736	2129	2199	2476		LOC409753	79	136	84		LOC409734	474	320	343
LOC409739	668	801	769		LOC409755	964	1062	951		LOC409735	985	777	922
LOC409740	870	811	940		LOC409756	1343	1121	1330		LOC409736	1493	1868	1696
LOC409741	929	1029	996		LOC409757	381	482	437		LOC409739	833	592	579
LOC409743	1040	1274	1290		LOC409759	639	676	635		LOC409740	331	205	229
LOC409748	1445	1953	1805		LOC409762	1421	1458	1518		LOC409741	1472	1228	1110
LOC409749	241	274	259		LOC409764	1056	945	955		LOC409743	1916	1836	1789
LOC409751	10	9	11		LOC409765	440	365	396		LOC409748	3473	4548	4054
LOC409752	265	203	187		LOC409766	2715	2206	2524		LOC409749	381	240	224
LOC409753	141	181	158		LOC409767	2815	2657	2723		LOC409751	24	7	40
LOC409755	378	502	502		LOC409768	199	291	253		LOC409752	187	204	168
LOC409756	476	566	519		LOC409769	1476	1448	1232		LOC409753	204	436	407
LOC409757	804	895	860		LOC409770	3	7	5		LOC409755	829	883	998
LOC409759	1398	1569	1455		LOC409771	8	13	12		LOC409756	1176	1364	1254
LOC409762	1584	1863	1814		LOC409773	3756	3408	3762		LOC409757	687	666	615
LOC409764	1133	1324	1270		LOC409774	240	393	209		LOC409759	1027	861	972
LOC409765	342	391	400		LOC409777	3	4	7		LOC409762	1400	1148	1355
LOC409766	895	1184	1183		LOC409778	446	550	374		LOC409764	750	707	684
LOC409767	2589	2804	2777		LOC409779	455	452	426		LOC409765	256	229	246
LOC409768	172	181	176		LOC409780	5251	7094	5779		LOC409766	935	753	795
LOC409769	2439	2821	2597		LOC409781	29	38	27		LOC409767	3347	2577	2702
LOC409770	5	7	5		LOC409782	135	95	122		LOC409768	929	1515	1613
LOC409771	16	28	9		LOC409783	224	212	149		LOC409769	1909	2417	2405
LOC409773	2723	3162	3327		LOC409784	30189	31158	31502		LOC409770	7	7	7
LOC409774	877	856	875		LOC409786	36	58	34		LOC409771	43	20	41
LOC409776	71	83	84		LOC409787	221	2542	543		LOC409773	2619	2170	2213
LOC409777	5	8	9		LOC409788	1596	1948	1625		LOC409774	484	717	494
LOC409778	779	757	804		LOC409789	717	1040	565		LOC409776	3	4	5
LOC409779	368	430	349		LOC409790	2028	1489	1899		LOC409777	13	5	11
LOC409780	11155	12765	11561		LOC409791	1629	2244	1858		LOC409778	1142	488	376
LOC409781	20	33	22		LOC409792	2686	2331	2207		LOC409779	613	557	480
LOC409782	534	507	492		LOC409793	1769	1762	1946		LOC409780	9986	10578	10163
LOC409783	128	146	140		LOC409794	546	440	510		LOC409781	177	208	196
LOC409784	28056	30230	30447		LOC409795	63	75	80		LOC409782	168	136	106
LOC409786	29	26	31		LOC409796	4275	4436	4674		LOC409783	332	547	510
LOC409787	1741	3457	2080		LOC409798	16	17	15		LOC409784	24078	19829	20964
LOC409788	3615	3731	3427		LOC409799	422	341	445		LOC409786	642	324	349
LOC409789	1575	1614	1283		LOC409800	2	5	4		LOC409787	1910	3512	4785
LOC409790	714	866	880		LOC409801	274	272	300		LOC409788	3145	3186	2814
LOC409791	2126	2271	2094		LOC409802	8788	7974	9577		LOC409789	424	532	503
LOC409792	4374	3125	3378		LOC409804	2208	2375	2393		LOC409790	877	677	582
LOC409793	1706	1894	1913		LOC409805	299	767	284		LOC409791	3978	3681	3733
LOC409794	260	310	335		LOC409806	635	627	587		LOC409792	1119	1479	1559
LOC409795	73	88	70		LOC409807	90	135	125		LOC409793	2263	1900	1943
LOC409796	2588	3060	2877		LOC409809	3135	3077	3081		LOC409794	520	451	434
LOC409798	19	27	18		LOC409810	701	595	619		LOC409795	124	149	130
LOC409799	160	210	207		LOC409814	279	358	294		LOC409796	3433	2775	2600
LOC409801	87	132	108		LOC409816	81	176	96		LOC409798	35	61	48
LOC409802	4277	4951	4875		LOC409817	65	135	98		LOC409799	388	367	475
LOC409804	2222	2338	2277		LOC409818	128	338	131		LOC409800	16	13	8
LOC409805	822	1189	953		LOC409819	504	420	391		LOC409801	593	715	588
LOC409806	603	619	588		LOC409820	721	657	706		LOC409802	5342	3470	3345
LOC409807	57	57	71		LOC409821	90	1204	252		LOC409804	4112	3625	3766
LOC409809	1997	2511	2589		LOC409822	9	15	19		LOC409805	501	613	663
LOC409810	425	522	541		LOC409825	6255	5555	5638		LOC409806	673	444	474
LOC409814	202	293	205		LOC409826	3	6	5		LOC409807	297	216	214
LOC409816	146	87	78		LOC409827	13	26	21		LOC409809	2366	2099	2005
LOC409817	75	84	55		LOC409829	3168	3382	3106		LOC409810	780	660	658
LOC409818	349	405	318		LOC409831	8710	6941	8512		LOC409814	379	483	460
LOC409819	532	560	569		LOC409832	7822	7319	8561		LOC409816	734	342	212
LOC409820	1034	1255	1230		LOC409833	1272	1185	1368		LOC409817	810	691	900
LOC409821	691	1351	743		LOC409836	692	724	725		LOC409818	334	402	343
LOC409822	36	31	32		LOC409838	2861	2714	2863		LOC409819	612	490	516
LOC409825	3027	4100	4051		LOC409839	3455	3491	3318		LOC409820	786	694	831
LOC409826	5	3	3		LOC409841	2194	1888	2035		LOC409821	734	1436	1465
LOC409827	9	22	14		LOC409842	1566	1384	1487		LOC409822	107	106	140
LOC409829	3654	3921	3918		LOC409843	535	7182	1470		LOC409825	4302	3571	3355
LOC409831	5210	6054	5974		LOC409845	1118	1256	896		LOC409826	0	9	9
LOC409832	9927	11025	10465		LOC409846	1351	1402	1185		LOC409827	18	49	42
LOC409833	843	878	1017		LOC409847	49	86	83		LOC409829	3738	4297	4139
LOC409835	0	13	4		LOC409849	894	1493	1316		LOC409831	4135	2742	2629
LOC409836	715	693	634		LOC409851	520	332	359		LOC409832	5893	4990	5028
LOC409838	1843	2005	1919		LOC409852	10368	9584	9933		LOC409833	846	619	633
LOC409839	3814	4226	4100		LOC409854	18600	23533	19543		LOC409835	10	13	6
LOC409841	1370	1477	1620		LOC409856	34	55	49		LOC409836	833	718	741
LOC409842	984	1277	1183		LOC409857	26	35	44		LOC409838	2489	1910	1917
LOC409843	6611	12249	7669		LOC409859	308	285	236		LOC409839	4439	4598	4452
LOC409845	2137	2113	2284		LOC409860	463	443	407		LOC409841	1686	1062	995
LOC409846	687	951	971		LOC409861	17054	15719	18806		LOC409842	1527	1496	1562
LOC409847	24	27	24		LOC409862	1304	1646	1385		LOC409843	3514	6511	8044
LOC409849	670	720	773		LOC409863	1890	1791	1864		LOC409845	2496	2362	2453
LOC409851	497	473	466		LOC409865	158	161	158		LOC409846	1212	1052	1005
LOC409852	10900	10838	10631		LOC409866	2791	2627	2660		LOC409847	219	209	381
LOC409854	27016	30057	29783		LOC409867	12	13	20		LOC409849	5869	4762	3994
LOC409856	30	40	17		LOC409868	626	538	497		LOC409851	812	1020	920
LOC409857	39	57	37		LOC409869	6586	7104	6883		LOC409852	5290	6845	7582
LOC409859	592	734	620		LOC409870	6763	5192	6188		LOC409854	17628	18252	15962
LOC409860	424	504	488		LOC409871	118	105	105		LOC409856	56	78	62
LOC409861	14971	17290	16780		LOC409872	9575	6707	8504		LOC409857	56	35	36
LOC409862	1482	1568	1415		LOC409873	34	53	23		LOC409859	297	280	250
LOC409863	886	1086	1149		LOC409876	2209	2484	2478		LOC409860	510	340	399
LOC409865	121	107	81		LOC409877	2634	2234	2675		LOC409861	8672	6852	7061
LOC409866	1240	1530	1492		LOC409880	5980	4894	5224		LOC409862	1490	1532	1400
LOC409867	12	17	15		LOC409881	275	3042	654		LOC409863	1919	2301	2434
LOC409868	700	703	664		LOC409882	5637	5641	6256		LOC409865	292	280	219
LOC409869	8879	8540	8879		LOC409883	853	795	754		LOC409866	2506	2203	2203
LOC409870	1874	2299	2165		LOC409884	329	344	337		LOC409867	16	14	13
LOC409871	247	244	293		LOC409886	2199	1903	2124		LOC409868	271	379	363
LOC409872	7297	8556	8115		LOC409887	1186	1257	1170		LOC409869	9103	5764	5848
LOC409873	8	2	2		LOC409888	1108	908	995		LOC409870	3718	3600	3424
LOC409876	2625	2538	2825		LOC409889	17	5	5		LOC409871	216	162	143
LOC409877	1844	2184	2155		LOC409890	19270	15906	19638		LOC409872	9128	20286	20221
LOC409880	3133	3816	3799		LOC409891	922	1080	979		LOC409873	321	279	320
LOC409881	1686	3251	2330		LOC409892	277	372	266		LOC409876	5198	6967	6113
LOC409882	11911	11014	12019		LOC409893	8607	10429	10013		LOC409877	2822	2573	2724
LOC409883	563	771	722		LOC409894	624	460	547		LOC409880	4145	3444	3373
LOC409884	105	122	92		LOC409897	717	533	637		LOC409881	541	593	772
LOC409886	1153	1327	1298		LOC409898	355	335	355		LOC409882	11366	9291	11365
LOC409887	1219	1334	1405		LOC409899	188	118	180		LOC409883	1147	980	1019
LOC409888	877	1003	777		LOC409900	738	693	721		LOC409884	337	296	289
LOC409890	9589	12207	11798		LOC409902	153	198	153		LOC409886	1704	1338	1481
LOC409891	2331	2329	2295		LOC409903	3	10	4		LOC409887	1009	924	910
LOC409892	257	362	339		LOC409904	4248	4951	4206		LOC409888	1272	1121	1087
LOC409893	14242	15061	15479		LOC409905	9406	7321	7241		LOC409889	88	115	50
LOC409894	501	535	531		LOC409906	668	588	654		LOC409890	16211	12105	11658
LOC409897	591	526	617		LOC409908	1306	1381	1293		LOC409891	2126	1666	1636
LOC409898	350	390	331		LOC409909	3127	2743	3013		LOC409892	271	221	283
LOC409899	50	64	63		LOC409910	3115	3089	2963		LOC409893	10701	9173	8907
LOC409900	532	627	577		LOC409911	10564	8431	9923		LOC409894	878	775	785
LOC409902	322	289	260		LOC409912	85	106	123		LOC409897	385	299	298
LOC409903	0	10	8		LOC409913	462	503	521		LOC409898	621	667	568
LOC409904	9728	9173	8924		LOC409914	81	67	72		LOC409899	413	448	369
LOC409905	1750	1492	1881		LOC409915	413	407	383		LOC409900	648	541	452
LOC409906	977	1051	889		LOC409918	1294	1118	1048		LOC409902	634	828	703
LOC409908	1834	1932	2081		LOC409919	676	819	705		LOC409903	13	15	19
LOC409909	1526	1802	1786		LOC409920	2534	2141	2512		LOC409904	8454	9474	8605
LOC409910	2169	2524	2592		LOC409921	154	235	153		LOC409905	122	106	82
LOC409911	4959	6117	5507		LOC409922	1706	1463	1629		LOC409906	1230	884	880
LOC409912	278	255	313		LOC409923	686	1019	889		LOC409908	1727	1631	1554
LOC409913	229	296	336		LOC409924	88	77	102		LOC409909	2282	1924	1948
LOC409914	204	243	222		LOC409925	94	68	68		LOC409910	2999	3856	3479
LOC409915	436	516	504		LOC409926	1476	1199	1371		LOC409911	8445	7088	6865
LOC409918	801	906	911		LOC409927	1050	1095	1074		LOC409912	228	135	165
LOC409919	522	491	426		LOC409928	1977	2420	2263		LOC409913	438	338	355
LOC409920	1335	1628	1591		LOC409930	7340	6323	7730		LOC409914	175	273	200
LOC409921	625	711	688		LOC409931	1571	1914	1391		LOC409915	721	758	787
LOC409922	2113	2409	2606		LOC409932	322	437	270		LOC409918	1390	1258	1150
LOC409923	1220	931	1027		LOC409933	1400	1707	837		LOC409919	2052	3103	2990
LOC409924	56	107	79		LOC409934	6076	5239	5938		LOC409920	2300	1753	1756
LOC409925	69	55	37		LOC409936	457	446	470		LOC409921	339	596	504
LOC409926	1703	1941	1925		LOC409937	16	48	31		LOC409922	820	586	589
LOC409927	973	1021	1010		LOC409940	314	255	225		LOC409923	3760	1792	1590
LOC409928	3716	4070	3844		LOC409941	841	698	753		LOC409924	164	194	141
LOC409930	4602	5439	5384		LOC409942	67	61	64		LOC409925	113	90	92
LOC409931	1351	1745	1784		LOC409943	808	879	863		LOC409926	943	608	684
LOC409932	251	360	268		LOC409946	3942	3836	3933		LOC409927	1873	1485	1503
LOC409933	2067	2166	1966		LOC409948	333	329	376		LOC409928	2949	2839	2569
LOC409934	2967	3588	3538		LOC409949	28	48	17		LOC409930	6635	3620	4291
LOC409936	785	830	862		LOC409952	198	191	168		LOC409931	2054	1584	1402
LOC409937	55	57	43		LOC409953	785	751	708		LOC409932	645	1028	879
LOC409940	214	203	222		LOC409954	54595	46900	58752		LOC409933	1076	2057	1623
LOC409941	647	741	665		LOC409955	961	838	947		LOC409934	5450	4324	4263
LOC409942	87	95	101		LOC409956	11113	11416	12238		LOC409936	540	605	584
LOC409943	1255	1222	1308		LOC409957	243	255	208		LOC409937	170	145	122
LOC409946	1824	2208	2337		LOC409959	584	509	531		LOC409940	324	258	242
LOC409948	180	209	185		LOC409961	4996	5059	4705		LOC409941	859	900	824
LOC409949	20	40	27		LOC409962	114	236	137		LOC409942	163	162	137
LOC409950	20	33	29		LOC409963	26167	25663	25506		LOC409943	1548	1444	1577
LOC409952	124	166	134		LOC409965	1596	1702	1839		LOC409946	2796	3346	3426
LOC409953	1531	1613	1575		LOC409966	389	325	459		LOC409948	332	224	219
LOC409954	44408	50707	60007		LOC409968	791	692	616		LOC409949	57	99	67
LOC409955	685	841	805		LOC409970	21	17	17		LOC409950	16	6	7
LOC409956	16044	16358	16863		LOC409972	6754	8263	5460		LOC409952	384	275	249
LOC409957	312	320	283		LOC409976	1261	1062	1252		LOC409953	1205	980	983
LOC409959	406	447	439		LOC409977	47	48	55		LOC409954	12335	8487	8468
LOC409961	5150	5220	5251		LOC409978	7961	6676	7693		LOC409955	1213	1081	1200
LOC409962	9761	8895	10736		LOC409979	47	45	52		LOC409956	5935	11066	9867
LOC409963	15541	15518	15883		LOC409981	47	113	88		LOC409957	958	947	859
LOC409965	3548	3328	3095		LOC409983	7851	9577	8126		LOC409959	387	272	332
LOC409966	231	180	336		LOC409984	799	684	761		LOC409961	4014	4002	3688
LOC409968	671	753	757		LOC409985	286	283	254		LOC409962	54	64	74
LOC409970	49	67	39		LOC409986	13753	11764	11710		LOC409963	26992	20796	19722
LOC409972	4235	4234	4182		LOC409990	4362	3925	3834		LOC409965	2345	2167	2162
LOC409976	522	553	587		LOC409991	685	742	709		LOC409966	325	236	278
LOC409977	339	335	357		LOC409992	778	630	620		LOC409968	1163	894	892
LOC409978	3357	4088	3948		LOC409993	525	526	488		LOC409970	19	27	37
LOC409979	41	50	63		LOC409994	472	390	447		LOC409972	4403	3648	3631
LOC409981	198	106	118		LOC409995	438	403	437		LOC409976	690	435	403
LOC409983	12875	13653	12583		LOC409999	61	49	52		LOC409977	111	105	111
LOC409984	422	430	515		LOC410000	246	177	219		LOC409978	3835	2638	2672
LOC409985	309	328	299		LOC410001	42	60	50		LOC409979	46	43	34
LOC409986	5189	6786	6623		LOC410003	3163	3463	3293		LOC409981	465	437	310
LOC409990	2079	2504	2655		LOC410004	1685	1686	1677		LOC409983	12516	10647	9985
LOC409991	673	777	710		LOC410005	6	5	6		LOC409984	749	579	523
LOC409992	550	613	532		LOC410006	136	154	85		LOC409985	528	460	374
LOC409993	803	882	836		LOC410007	990	1186	981		LOC409986	8372	9252	8500
LOC409994	365	360	399		LOC410009	14	20	21		LOC409990	3787	3564	3525
LOC409995	380	396	361		LOC410012	6164	6581	5835		LOC409991	668	546	506
LOC409999	45	44	55		LOC410013	29	45	36		LOC409992	675	617	597
LOC410000	155	211	206		LOC410015	3495	3655	3718		LOC409993	885	921	973
LOC410001	311	194	195		LOC410017	1051	995	1104		LOC409994	603	360	450
LOC410003	6177	6352	5783		LOC410018	753	783	757		LOC409995	429	259	281
LOC410004	858	985	1033		LOC410019	648	587	579		LOC409999	78	42	43
LOC410005	9	9	1		LOC410021	569	738	560		LOC410000	385	281	302
LOC410006	271	277	268		LOC410022	14290	12433	12886		LOC410001	152	203	190
LOC410007	2212	2370	2224		LOC410023	553	590	585		LOC410003	5247	4673	4506
LOC410009	41	37	40		LOC410024	1617	575	1797		LOC410004	1404	1267	1282
LOC410012	3182	3699	3524		LOC410026	4841	4516	4702		LOC410005	10	14	7
LOC410013	94	62	131		LOC410027	1230	1285	1272		LOC410006	351	885	923
LOC410015	4484	4767	4804		LOC410030	2047	1994	2002		LOC410007	1698	2937	2586
LOC410017	732	855	785		LOC410031	522	435	401		LOC410009	20	20	20
LOC410018	1090	1074	1032		LOC410032	10344	9530	9645		LOC410012	5640	5329	5647
LOC410019	999	1148	1041		LOC410033	279	254	286		LOC410013	447	326	688
LOC410021	10118	9910	9458		LOC410034	1061	949	1061		LOC410015	4573	4432	4277
LOC410022	10591	14085	14085		LOC410035	636	877	728		LOC410017	932	708	692
LOC410023	282	311	316		LOC410037	481	539	520		LOC410018	1349	1396	1540
LOC410024	888	923	542		LOC410038	48	40	39		LOC410019	1702	1908	1855
LOC410026	2536	3092	3160		LOC410039	1260	1238	1307		LOC410021	167	240	195
LOC410027	721	804	837		LOC410040	352	295	313		LOC410022	9081	7808	7950
LOC410030	1103	1371	1409		LOC410041	41	37	45		LOC410023	546	493	453
LOC410031	747	831	827		LOC410042	512	479	541		LOC410024	550	153	138
LOC410032	6663	8186	8189		LOC410043	3224	2533	2939		LOC410026	3140	2229	2193
LOC410033	192	233	206		LOC410044	307	357	260		LOC410027	1080	972	986
LOC410034	610	745	704		LOC410045	1285	1334	1373		LOC410030	1588	1375	1399
LOC410035	1298	1142	1114		LOC410050	247	196	205		LOC410031	1277	920	992
LOC410037	799	764	744		LOC410052	3913	2525	2779		LOC410032	7617	6921	6853
LOC410038	86	281	137		LOC410054	2444	1853	1864		LOC410033	365	265	294
LOC410039	971	1144	1242		LOC410056	717	719	733		LOC410034	709	535	521
LOC410040	101	146	123		LOC410057	1398	1379	1238		LOC410035	1321	1407	1235
LOC410041	33	59	60		LOC410058	191	2762	444		LOC410037	943	691	722
LOC410042	132	189	218		LOC410059	13940	12348	13456		LOC410038	69	59	51
LOC410043	1653	2022	1919		LOC410060	1951	2477	2268		LOC410039	981	610	699
LOC410044	761	727	687		LOC410061	703	619	662		LOC410040	304	249	254
LOC410045	1869	1939	1962		LOC410062	1049	1127	1151		LOC410041	65	102	59
LOC410050	259	282	251		LOC410063	8	24	13		LOC410042	659	819	692
LOC410052	3602	4528	4208		LOC410065	944	1293	811		LOC410043	3095	3799	3732
LOC410054	485	656	624		LOC410066	2028	2458	2471		LOC410044	325	933	825
LOC410056	429	574	487		LOC410067	3	8	7		LOC410045	2343	2511	2842
LOC410057	2644	2682	2439		LOC410068	203	249	210		LOC410050	175	157	151
LOC410058	1167	2375	1564		LOC410069	21	75	35		LOC410052	2071	5197	4233
LOC410059	3902	6238	4804		LOC410070	298	310	352		LOC410054	2031	2327	2211
LOC410060	3109	3013	3077		LOC410071	3645	3284	3652		LOC410056	1389	1504	1447
LOC410061	836	990	859		LOC410072	4832	4255	4763		LOC410057	2401	1816	1817
LOC410062	504	643	626		LOC410073	615	553	550		LOC410058	565	658	937
LOC410063	7	13	6		LOC410075	93	701	184		LOC410059	14300	6357	6014
LOC410065	2015	1730	1856		LOC410076	981	872	945		LOC410060	2956	2706	2518
LOC410066	4178	4344	4672		LOC410078	3748	3064	3591		LOC410061	979	997	1022
LOC410067	7	5	8		LOC410079	377	392	389		LOC410062	2243	2382	2249
LOC410068	417	417	523		LOC410080	4287	4346	3995		LOC410063	38	29	77
LOC410069	23	26	27		LOC410082	2878	2597	2923		LOC410065	411	1397	1055
LOC410070	490	507	453		LOC410083	527	434	500		LOC410066	4178	4205	4351
LOC410071	1343	1655	1584		LOC410084	792	587	742		LOC410067	29	21	26
LOC410072	2470	2989	2895		LOC410085	10474	12502	11799		LOC410068	358	297	307
LOC410073	1589	1694	1638		LOC410087	8639	5286	7436		LOC410069	135	393	388
LOC410075	1325	2931	1679		LOC410091	1811	1643	1598		LOC410070	835	475	576
LOC410076	513	646	708		LOC410092	41	45	42		LOC410071	3830	4171	4334
LOC410078	3299	3263	3195		LOC410093	856	822	855		LOC410072	2805	1646	1657
LOC410079	403	415	448		LOC410094	1847	1595	1879		LOC410073	636	382	390
LOC410080	2483	3180	3077		LOC410095	14138	12714	14842		LOC410075	184	241	536
LOC410082	4765	5425	5877		LOC410096	1518	1376	1353		LOC410076	1021	1041	1029
LOC410083	315	411	387		LOC410097	818	686	688		LOC410078	2919	3889	3383
LOC410084	792	914	835		LOC410098	487	400	427		LOC410079	569	350	344
LOC410085	12025	12266	12010		LOC410099	969	1037	952		LOC410080	4427	3891	3864
LOC410087	693	882	752		LOC410100	3015	2732	2687		LOC410082	1648	1345	1307
LOC410091	1663	2070	1804		LOC410101	759	876	744		LOC410083	656	655	667
LOC410092	67	60	54		LOC410102	310	251	268		LOC410084	1049	828	845
LOC410093	477	498	537		LOC410103	1130	1078	1179		LOC410085	12974	13170	12770
LOC410094	1254	1418	1314		LOC410105	760	581	682		LOC410087	1665	334	275
LOC410095	6512	8085	7642		LOC410106	487	428	460		LOC410091	2336	3484	3425
LOC410096	11825	10595	12574		LOC410107	4	4	1		LOC410092	506	148	172
LOC410097	1320	1390	1264		LOC410108	202	170	172		LOC410093	760	439	519
LOC410098	283	340	327		LOC410109	228	297	295		LOC410094	2143	1888	2011
LOC410099	1088	1161	1092		LOC410114	348	343	368		LOC410095	6827	4823	4787
LOC410100	1745	2315	2201		LOC410115	1772	1455	1553		LOC410096	1135	1260	990
LOC410101	1132	1225	1093		LOC410116	1314	1083	1253		LOC410097	1283	1568	1673
LOC410102	178	184	169		LOC410117	701	618	599		LOC410098	511	760	661
LOC410103	1495	1584	1638		LOC410118	157	123	139		LOC410099	1799	1594	1528
LOC410105	610	735	602		LOC410120	2350	2057	2589		LOC410100	2834	2201	2312
LOC410106	645	722	703		LOC410121	369	295	314		LOC410101	1707	2399	2251
LOC410108	174	238	189		LOC410122	42386	41628	40870		LOC410102	234	101	118
LOC410109	465	469	470		LOC410127	447	360	373		LOC410103	1337	884	1068
LOC410114	37	70	60		LOC410128	2630	2360	2703		LOC410105	529	582	572
LOC410115	1086	1372	1322		LOC410129	866	743	696		LOC410106	580	558	531
LOC410116	907	985	937		LOC410130	2273	1949	2232		LOC410108	330	221	227
LOC410117	1326	1420	1291		LOC410132	1061	892	1069		LOC410109	581	413	456
LOC410118	96	142	95		LOC410133	150	138	119		LOC410114	912	1342	1498
LOC410120	1731	2193	2090		LOC410134	300	243	250		LOC410115	1267	1189	1158
LOC410121	591	786	675		LOC410135	30	51	34		LOC410116	1485	1354	1415
LOC410122	7877	11128	11068		LOC410136	1102	843	873		LOC410117	914	1014	1018
LOC410127	438	472	485		LOC410140	17	11	16		LOC410118	201	193	235
LOC410128	956	1069	1095		LOC410142	433	316	321		LOC410120	1987	1340	1432
LOC410129	345	429	422		LOC410144	83	82	55		LOC410121	460	340	362
LOC410130	2028	2271	2203		LOC410148	274	325	297		LOC410122	32364	34790	34284
LOC410132	940	1035	1036		LOC410149	61	139	75		LOC410127	819	942	924
LOC410133	282	300	292		LOC410151	40	69	28		LOC410128	1538	1176	1243
LOC410134	150	166	148		LOC410154	315	284	276		LOC410129	713	875	709
LOC410135	141	127	155		LOC410155	582	533	560		LOC410130	2022	1158	1217
LOC410136	1890	1992	1870		LOC410157	411	438	418		LOC410132	1106	867	901
LOC410140	41	51	33		LOC410158	1367	1072	1511		LOC410133	353	527	461
LOC410142	394	520	437		LOC410159	852	946	848		LOC410134	406	497	442
LOC410144	49	61	67		LOC410161	279	229	247		LOC410135	70	91	134
LOC410148	142	185	173		LOC410162	1468	1377	1516		LOC410136	941	730	743
LOC410149	30	25	45		LOC410165	5053	4451	5201		LOC410140	24	26	20
LOC410151	29	133	86		LOC410166	25	19	26		LOC410142	381	333	252
LOC410154	680	788	641		LOC410167	1960	3222	3421		LOC410144	54	30	26
LOC410155	385	411	386		LOC410169	1500	1124	1216		LOC410148	508	920	802
LOC410157	478	639	597		LOC410170	637	945	825		LOC410149	140	266	116
LOC410158	1783	2046	1852		LOC410171	6739	7396	6614		LOC410151	113	215	167
LOC410159	1291	1447	1226		LOC410172	7011	5065	6980		LOC410154	609	1224	1020
LOC410161	479	519	517		LOC410174	1010	1258	1186		LOC410155	706	637	608
LOC410162	994	1094	1042		LOC410175	622	1018	1023		LOC410157	482	526	521
LOC410165	7067	7510	8554		LOC410177	312	211	237		LOC410158	1492	1859	2085
LOC410166	33	31	36		LOC410178	81	58	49		LOC410159	1669	1665	1731
LOC410167	652	801	630		LOC410179	2656	2538	2061		LOC410161	405	606	586
LOC410169	457	627	611		LOC410183	1147	975	1088		LOC410162	1747	1581	1550
LOC410170	1701	1907	1693		LOC410184	827	874	753		LOC410165	6625	5284	5474
LOC410171	12322	13178	12499		LOC410187	312	365	312		LOC410166	47	94	73
LOC410172	2052	2273	2035		LOC410188	15576	14248	15788		LOC410167	4220	8806	9708
LOC410174	1894	1814	1830		LOC410189	93	81	86		LOC410169	875	689	672
LOC410175	1591	1541	1403		LOC410190	25	35	17		LOC410170	1085	990	1232
LOC410177	415	388	432		LOC410191	68	58	76		LOC410171	9449	9007	9339
LOC410178	102	81	120		LOC410194	99	82	104		LOC410172	1845	1499	1493
LOC410179	2015	2180	1925		LOC410195	1317	1246	1276		LOC410174	1912	1632	1649
LOC410183	1399	1565	1581		LOC410197	1935	2076	1836		LOC410175	1830	1963	1760
LOC410184	395	526	505		LOC410198	312	375	328		LOC410177	321	182	251
LOC410187	232	181	253		LOC410200	1114	924	1093		LOC410178	142	191	166
LOC410188	17209	20322	20121		LOC410201	826	813	758		LOC410179	6010	11727	12227
LOC410189	195	193	162		LOC410203	18117	26038	16149		LOC410183	1622	1701	1821
LOC410190	52	52	59		LOC410204	9328	11138	8971		LOC410184	854	728	692
LOC410191	54	77	65		LOC410205	702	605	555		LOC410187	306	375	401
LOC410194	70	99	92		LOC410206	613	548	643		LOC410188	12575	9880	10208
LOC410195	561	679	697		LOC410207	36	65	51		LOC410189	197	149	168
LOC410197	4131	4524	4051		LOC410208	77	71	57		LOC410190	36	99	75
LOC410198	350	359	345		LOC410209	2	3	4		LOC410191	87	134	123
LOC410200	533	645	599		LOC410211	706	1782	779		LOC410194	183	123	125
LOC410201	870	1044	953		LOC410216	420	311	377		LOC410195	877	674	744
LOC410202	2	4	6		LOC410217	850	1070	886		LOC410197	1168	570	643
LOC410203	32670	36130	33239		LOC410218	3045	2580	3141		LOC410198	522	437	542
LOC410204	31395	32296	31103		LOC410219	600	704	614		LOC410200	471	296	274
LOC410205	322	434	409		LOC410220	43	63	46		LOC410201	5063	4830	5283
LOC410206	431	513	467		LOC410222	71	157	81		LOC410203	24891	46224	36426
LOC410207	47	72	48		LOC410223	831	627	910		LOC410204	8813	18449	18115
LOC410208	47	61	53		LOC410225	145	102	114		LOC410205	838	863	936
LOC410211	813	1276	810		LOC410226	27209	22900	26557		LOC410206	741	693	769
LOC410216	190	236	253		LOC410227	68	94	114		LOC410207	138	127	135
LOC410217	1139	1138	1076		LOC410228	260	782	444		LOC410208	121	97	103
LOC410218	1261	1480	1426		LOC410229	12	12	10		LOC410211	1699	3391	3674
LOC410219	404	491	509		LOC410231	5	6	2		LOC410216	361	250	292
LOC410220	96	121	122		LOC410233	2112	2602	2236		LOC410217	1694	1428	1453
LOC410222	77	76	66		LOC410234	885	747	954		LOC410218	1252	995	1060
LOC410223	495	656	580		LOC410235	85	127	73		LOC410219	748	729	633
LOC410225	107	163	145		LOC410236	239	293	292		LOC410220	102	177	203
LOC410226	22722	25242	25511		LOC410237	138	254	185		LOC410222	243	451	372
LOC410227	250	285	209		LOC410238	224	208	242		LOC410223	862	528	636
LOC410228	378	484	372		LOC410239	281	267	227		LOC410225	136	141	122
LOC410229	29	20	28		LOC410241	2774	2508	2637		LOC410226	22960	18090	18290
LOC410231	12	14	13		LOC410244	592	475	571		LOC410227	61	88	88
LOC410233	2914	3214	2914		LOC410245	40	47	40		LOC410228	1047	1969	1858
LOC410234	786	908	961		LOC410246	5	5	7		LOC410229	30	67	38
LOC410235	224	220	215		LOC410247	115	93	102		LOC410231	7	9	10
LOC410236	423	372	410		LOC410253	1127	1724	1218		LOC410233	3528	3519	3511
LOC410237	155	173	149		LOC410254	70	163	140		LOC410234	691	543	472
LOC410238	300	325	275		LOC410255	98	68	84		LOC410235	173	230	220
LOC410239	259	300	259		LOC410256	36	28	22		LOC410236	760	753	686
LOC410241	1485	1759	1928		LOC410257	170	197	127		LOC410237	2467	1133	1362
LOC410244	434	496	485		LOC410258	3341	3478	3415		LOC410238	370	221	228
LOC410245	13	21	21		LOC410259	43	110	74		LOC410239	443	457	476
LOC410246	17	16	5		LOC410261	36	49	50		LOC410241	1846	1739	1696
LOC410247	105	101	92		LOC410262	1035	995	1096		LOC410244	438	365	386
LOC410253	2543	3143	2670		LOC410263	1500	1279	1313		LOC410245	158	145	139
LOC410254	96	75	87		LOC410266	541	513	480		LOC410246	7	7	7
LOC410255	105	91	86		LOC410269	973	848	873		LOC410247	114	69	79
LOC410256	29	17	16		LOC410270	1089	1094	1099		LOC410253	4082	7065	5992
LOC410257	275	310	237		LOC410271	2388	2807	2129		LOC410254	98	104	81
LOC410258	2119	2642	2763		LOC410272	732	690	693		LOC410255	205	141	158
LOC410259	71	106	66		LOC410273	204	182	196		LOC410256	48	39	40
LOC410261	142	128	112		LOC410274	853	937	1080		LOC410257	239	221	199
LOC410262	896	1032	989		LOC410278	827	842	764		LOC410258	4252	3114	3367
LOC410263	838	998	981		LOC410279	2897	3502	3225		LOC410259	176	229	263
LOC410266	343	409	431		LOC410280	5961	5672	5766		LOC410261	93	91	78
LOC410269	1227	1482	1334		LOC410282	33	86	39		LOC410262	1083	690	704
LOC410270	761	832	811		LOC410283	1000	960	1008		LOC410263	1989	2243	2134
LOC410271	2965	3051	2616		LOC410288	144	231	146		LOC410266	390	318	295
LOC410272	774	872	808		LOC410289	1836	1660	1687		LOC410269	1220	1174	1126
LOC410273	156	151	152		LOC410290	249	258	236		LOC410270	713	474	440
LOC410274	1129	1155	1033		LOC410291	28	22	24		LOC410271	2547	5004	4284
LOC410278	1780	1645	1882		LOC410293	86	88	143		LOC410272	771	730	635
LOC410279	3782	3843	3644		LOC410294	416	477	521		LOC410273	208	196	178
LOC410280	4006	5224	5147		LOC410296	194	161	186		LOC410274	1413	1312	1164
LOC410282	68	47	52		LOC410297	121	119	140		LOC410278	2810	3965	3665
LOC410283	443	536	481		LOC410298	276	243	220		LOC410279	7609	7823	6871
LOC410288	108	129	108		LOC410299	1245	1244	1013		LOC410280	4747	3943	3863
LOC410289	1337	1693	1824		LOC410301	330	386	394		LOC410282	426	164	141
LOC410290	219	248	234		LOC410304	34	65	24		LOC410283	592	501	452
LOC410291	93	59	58		LOC410305	863	799	958		LOC410288	665	809	718
LOC410293	818	712	756		LOC410306	2714	2420	2740		LOC410289	1848	1317	1451
LOC410294	484	494	482		LOC410307	307	338	297		LOC410290	295	178	179
LOC410296	142	195	134		LOC410308	5176	4533	5523		LOC410291	30	46	39
LOC410297	53	61	59		LOC410309	12144	16073	13889		LOC410293	164	287	207
LOC410298	177	241	238		LOC410315	394	358	344		LOC410294	863	587	584
LOC410299	1652	1683	1517		LOC410316	602	721	661		LOC410296	133	226	156
LOC410301	386	408	377		LOC410317	35	27	36		LOC410297	161	125	111
LOC410304	86	88	64		LOC410319	523	499	427		LOC410298	432	275	290
LOC410305	494	597	610		LOC410320	67	96	76		LOC410299	1017	1121	1055
LOC410306	1294	1486	1439		LOC410322	621	628	635		LOC410301	581	331	339
LOC410307	484	483	443		LOC410323	4	4	7		LOC410304	43	78	65
LOC410308	4838	5723	6190		LOC410324	497	254	454		LOC410305	935	643	678
LOC410309	22936	25106	23049		LOC410325	3018	2516	2705		LOC410306	2066	1730	1760
LOC410315	547	622	552		LOC410326	772	867	942		LOC410307	643	697	754
LOC410316	1369	1441	1424		LOC410328	488	486	481		LOC410308	2296	1714	1585
LOC410317	45	69	43		LOC410330	881	738	871		LOC410309	46428	75540	64510
LOC410319	447	534	504		LOC410331	407	501	535		LOC410315	578	554	599
LOC410320	234	215	204		LOC410332	580	592	670		LOC410316	1438	1349	1238
LOC410322	823	770	913		LOC410334	409	561	506		LOC410317	40	70	63
LOC410323	12	11	7		LOC410336	37	78	47		LOC410319	451	284	319
LOC410324	286	370	360		LOC410337	10280	13425	7521		LOC410320	338	573	575
LOC410325	2990	3771	3946		LOC410338	454	387	473		LOC410322	1005	1795	1654
LOC410326	815	703	920		LOC410339	1765	1436	1751		LOC410323	6	8	14
LOC410328	413	428	437		LOC410340	1427	1411	1184		LOC410324	447	290	300
LOC410330	635	832	733		LOC410341	507	759	595		LOC410325	2127	1581	1511
LOC410331	343	350	353		LOC410343	457	400	444		LOC410326	2715	2847	2314
LOC410332	181	197	190		LOC410344	146	101	115		LOC410328	587	606	587
LOC410334	461	372	386		LOC410345	1228	926	1167		LOC410330	861	746	695
LOC410336	113	187	117		LOC410347	8	17	10		LOC410331	568	377	347
LOC410337	4020	4101	2875		LOC410348	869	962	808		LOC410332	3757	6564	5980
LOC410338	210	246	246		LOC410349	517	435	563		LOC410334	1533	1903	1784
LOC410339	1352	1742	1802		LOC410350	1293	1146	1218		LOC410336	150	165	312
LOC410340	864	980	959		LOC410351	17	21	18		LOC410337	3761	4289	3738
LOC410341	953	1074	1046		LOC410352	1095	1348	1143		LOC410338	414	283	322
LOC410343	119	180	150		LOC410353	19	24	22		LOC410339	1489	1304	1365
LOC410344	122	140	124		LOC410354	175	151	143		LOC410340	1227	987	962
LOC410345	1280	1243	1352		LOC410355	399	330	407		LOC410341	1007	835	805
LOC410347	9	13	16		LOC410357	261	212	251		LOC410343	338	240	247
LOC410348	1296	1471	1418		LOC410361	653	682	590		LOC410344	132	129	107
LOC410349	321	351	375		LOC410362	63	75	81		LOC410345	752	763	822
LOC410350	513	729	631		LOC410363	361	366	311		LOC410347	39	53	52
LOC410351	59	68	40		LOC410365	35	42	44		LOC410348	1074	1171	1110
LOC410352	1742	1758	1739		LOC410368	138	134	127		LOC410349	337	397	452
LOC410353	58	42	71		LOC410369	332	441	388		LOC410350	863	774	834
LOC410354	79	89	89		LOC410370	4	80	15		LOC410351	54	187	149
LOC410355	313	345	364		LOC410371	5872	6752	6032		LOC410352	1651	1636	1656
LOC410357	202	250	246		LOC410373	27	48	32		LOC410353	47	132	97
LOC410361	570	743	683		LOC410375	3912	3551	3496		LOC410354	158	219	193
LOC410362	379	392	324		LOC410379	357	439	518		LOC410355	511	284	301
LOC410363	196	175	163		LOC410380	1773	2470	1828		LOC410357	264	199	253
LOC410365	277	265	279		LOC410381	3	3	5		LOC410361	805	568	534
LOC410368	2286	1975	2010		LOC410383	248	229	215		LOC410362	87	260	207
LOC410369	591	536	476		LOC410385	2320	2302	2451		LOC410363	521	873	710
LOC410370	89	156	122		LOC410386	279	277	244		LOC410365	56	52	41
LOC410371	9339	11009	10135		LOC410387	291	235	260		LOC410368	19	43	34
LOC410373	25	20	24		LOC410388	767	688	678		LOC410369	1133	2778	2447
LOC410375	1892	2310	2198		LOC410390	482	463	505		LOC410370	69	115	215
LOC410379	1040	986	1068		LOC410393	10465	8790	13031		LOC410371	7906	6181	6038
LOC410380	2780	3086	2724		LOC410394	326	300	262		LOC410373	49	62	59
LOC410381	1	8	3		LOC410395	363	404	404		LOC410375	3915	5753	5239
LOC410383	320	350	309		LOC410396	1600	1416	1447		LOC410379	862	1867	1677
LOC410385	1081	1391	1253		LOC410398	10604	10437	11525		LOC410380	2264	4429	3550
LOC410386	309	323	312		LOC410399	110	134	100		LOC410381	6	10	9
LOC410387	206	202	217		LOC410402	3	4	4		LOC410383	499	477	440
LOC410388	706	819	753		LOC410403	1906	1601	1945		LOC410385	2422	2594	2596
LOC410390	356	422	378		LOC410405	4	13	16		LOC410386	384	560	522
LOC410393	4847	4879	5841		LOC410406	13	14	18		LOC410387	407	378	342
LOC410394	133	177	160		LOC410408	1540	2183	1355		LOC410388	941	915	893
LOC410395	206	249	228		LOC410410	6	7	11		LOC410390	692	587	578
LOC410396	623	927	967		LOC410414	636	686	550		LOC410393	6029	6265	6568
LOC410398	22650	22168	24014		LOC410415	114	123	129		LOC410394	443	419	404
LOC410399	215	215	226		LOC410417	191	141	133		LOC410395	415	348	344
LOC410402	12	12	14		LOC410420	4732	3837	4620		LOC410396	1123	1075	1198
LOC410403	1092	1223	1199		LOC410422	241	163	216		LOC410398	10513	8356	7822
LOC410405	9	20	18		LOC410423	1277	1291	1286		LOC410399	434	289	272
LOC410406	7	8	4		LOC410424	4733	4453	4361		LOC410402	2	2	8
LOC410408	1092	1344	1131		LOC410425	115	127	115		LOC410403	1345	1077	1069
LOC410410	9	15	16		LOC410427	1579	1906	1469		LOC410405	14	11	21
LOC410414	574	719	721		LOC410428	82	60	92		LOC410406	5	7	5
LOC410415	86	93	102		LOC410429	2912	2128	2739		LOC410408	1533	1341	1162
LOC410417	94	122	120		LOC410432	11	26	19		LOC410410	8	16	5
LOC410420	2355	2958	3037		LOC410434	320	338	320		LOC410414	637	417	369
LOC410422	248	265	266		LOC410435	15746	26695	15896		LOC410415	118	89	86
LOC410423	3185	3464	2984		LOC410438	14	5	12		LOC410416	2	4	5
LOC410424	5504	5670	4996		LOC410439	308	410	379		LOC410417	78	76	75
LOC410425	340	303	307		LOC410441	1402	1130	1163		LOC410420	2729	1878	2163
LOC410427	3013	3184	2676		LOC410442	85	110	96		LOC410422	116	88	82
LOC410428	42	60	50		LOC410446	207	188	162		LOC410423	2293	4352	3546
LOC410429	1460	1878	1772		LOC410447	667	863	701		LOC410424	5332	6599	6559
LOC410432	12	3	8		LOC410448	190	294	242		LOC410425	128	176	200
LOC410434	287	319	329		LOC410449	93	123	73		LOC410427	1681	2671	2096
LOC410435	23893	28712	25683		LOC410451	6870	6693	6217		LOC410428	285	151	139
LOC410438	13	12	6		LOC410452	6	12	9		LOC410429	1632	1251	1174
LOC410439	301	416	346		LOC410454	9	9	21		LOC410432	61	58	124
LOC410441	619	825	835		LOC410456	782	987	678		LOC410434	399	295	268
LOC410442	176	161	190		LOC410459	251	242	221		LOC410435	24745	14453	13270
LOC410446	249	241	247		LOC410462	9	31	8		LOC410438	20	20	28
LOC410447	990	939	858		LOC410463	311	264	269		LOC410439	1363	1218	1045
LOC410448	839	866	768		LOC410464	9	17	14		LOC410441	950	1123	1061
LOC410449	412	385	347		LOC410465	282	467	348		LOC410442	222	232	236
LOC410451	12020	11537	12143		LOC410467	18	14	12		LOC410446	261	196	212
LOC410452	28	50	26		LOC410468	2965	4170	3397		LOC410447	939	743	685
LOC410454	111	77	94		LOC410469	1201	905	1122		LOC410448	448	597	472
LOC410456	535	598	624		LOC410470	723	594	571		LOC410449	436	406	445
LOC410459	349	381	377		LOC410478	3	7	11		LOC410451	8745	8749	10207
LOC410462	14	17	10		LOC410479	18	35	31		LOC410452	13	9	6
LOC410463	340	378	399		LOC410480	816	898	765		LOC410454	42	72	78
LOC410464	14	17	12		LOC410482	5789	4672	4826		LOC410456	1210	1967	1729
LOC410465	193	217	204		LOC410483	3	4	4		LOC410459	305	237	237
LOC410467	56	49	44		LOC410484	281	401	370		LOC410462	47	36	64
LOC410468	2203	2633	2480		LOC410485	912	842	805		LOC410463	315	297	316
LOC410469	607	712	721		LOC410486	21837	21149	22569		LOC410464	12	16	25
LOC410470	445	496	381		LOC410487	518	630	510		LOC410465	327	560	495
LOC410478	6	6	6		LOC410489	75	158	62		LOC410467	78	94	93
LOC410479	87	184	121		LOC410492	1802	3364	2094		LOC410468	6554	9698	7241
LOC410480	1028	1016	870		LOC410493	364	223	281		LOC410469	792	463	478
LOC410482	9054	9052	10392		LOC410494	1144	1099	1278		LOC410470	933	1476	1095
LOC410484	142	163	155		LOC410496	224	179	228		LOC410477	5	14	10
LOC410485	911	1003	948		LOC410497	1916	2050	1782		LOC410478	12	7	20
LOC410486	18084	22692	21717		LOC410498	50	84	82		LOC410479	158	101	147
LOC410487	475	461	496		LOC410499	45	60	47		LOC410480	1429	1616	1380
LOC410489	116	78	67		LOC410501	33	26	29		LOC410482	10485	5997	6276
LOC410492	301	268	317		LOC410502	316	353	307		LOC410483	8	4	6
LOC410493	304	306	326		LOC410505	10037	12263	9385		LOC410484	1199	1467	1339
LOC410494	679	874	824		LOC410506	7676	6401	6482		LOC410485	1130	1309	1204
LOC410496	311	310	336		LOC410507	3336	2151	3105		LOC410486	16250	12244	13320
LOC410497	2761	2775	2697		LOC410509	4	5	4		LOC410487	1050	920	833
LOC410498	253	168	183		LOC410510	1037	858	888		LOC410489	759	425	298
LOC410499	186	205	205		LOC410511	1083	1001	959		LOC410492	3925	6864	5131
LOC410501	73	79	75		LOC410512	174	130	185		LOC410493	535	505	454
LOC410502	209	259	240		LOC410514	82	78	73		LOC410494	902	626	626
LOC410505	23261	23185	21289		LOC410516	21312	20388	20866		LOC410496	319	305	298
LOC410506	12843	14524	13593		LOC410517	21517	24521	18605		LOC410497	2331	2421	1936
LOC410507	8192	8730	8691		LOC410518	349	304	321		LOC410498	200	369	263
LOC410509	12	14	10		LOC410520	7	1	7		LOC410499	56	122	129
LOC410510	887	955	959		LOC410521	12	48	24		LOC410501	68	49	44
LOC410511	995	1170	1093		LOC410525	447	446	421		LOC410502	522	491	524
LOC410512	124	163	176		LOC410526	7	10	13		LOC410505	2174	1888	1903
LOC410514	216	230	216		LOC410527	2402	2329	2199		LOC410506	3442	4031	3778
LOC410515	5	2	9		LOC410530	3820	3803	3648		LOC410507	1075	821	843
LOC410516	7626	9942	10040		LOC410532	2703	1967	2449		LOC410510	1284	1460	1447
LOC410517	6562	8499	7024		LOC410533	1279	1150	1214		LOC410511	1438	1699	1800
LOC410518	307	331	333		LOC410534	11	18	12		LOC410512	214	178	143
LOC410520	16	6	4		LOC410535	82	109	72		LOC410514	242	355	322
LOC410521	8	5	15		LOC410537	5	20	7		LOC410515	2	6	9
LOC410525	513	519	487		LOC410538	544	590	504		LOC410516	19350	23135	24388
LOC410526	18	11	28		LOC410539	7977	6384	6477		LOC410517	11489	16366	13370
LOC410527	1945	1977	1943		LOC410541	381	329	323		LOC410518	229	210	180
LOC410530	4832	5277	5108		LOC410542	174	158	182		LOC410520	8	6	10
LOC410532	868	982	954		LOC410545	2913	3348	3058		LOC410521	338	163	120
LOC410533	594	667	704		LOC410546	55	62	61		LOC410525	438	333	368
LOC410534	22	8	14		LOC410547	480	494	461		LOC410526	7	15	21
LOC410535	60	80	53		LOC410549	63	46	61		LOC410527	2535	2049	2102
LOC410537	8	8	15		LOC410550	321	484	376		LOC410530	5511	7128	6841
LOC410538	655	585	598		LOC410552	721	942	978		LOC410532	2321	2332	2119
LOC410539	6781	6508	6475		LOC410553	420	584	353		LOC410533	833	534	516
LOC410541	225	283	232		LOC410554	866	1050	797		LOC410534	15	27	36
LOC410542	155	181	162		LOC410555	2	6	2		LOC410535	179	478	423
LOC410545	5849	5996	6056		LOC410556	512	497	506		LOC410537	31	20	31
LOC410546	55	62	51		LOC410557	4498	4144	4654		LOC410538	549	521	516
LOC410547	265	267	268		LOC410558	542	478	515		LOC410539	6299	6316	6690
LOC410549	130	169	145		LOC410561	203	220	188		LOC410541	561	618	601
LOC410550	245	214	174		LOC410562	5	7	11		LOC410542	274	240	241
LOC410552	1491	1578	1461		LOC410563	8	13	13		LOC410545	4389	3154	3499
LOC410553	643	708	625		LOC410565	1574	1405	1595		LOC410546	91	82	97
LOC410554	434	496	491		LOC410566	65	80	77		LOC410547	460	398	413
LOC410555	192	161	144		LOC410567	1473	1428	1319		LOC410549	86	77	75
LOC410556	541	566	551		LOC410570	720	757	661		LOC410550	777	692	495
LOC410557	3662	4572	4450		LOC410571	909	759	796		LOC410552	1242	1331	1079
LOC410558	705	723	661		LOC410573	67	93	58		LOC410553	470	780	616
LOC410561	223	244	242		LOC410575	1036	969	1021		LOC410554	831	947	802
LOC410562	12	11	14		LOC410577	13	12	13		LOC410555	5	5	4
LOC410563	16	8	8		LOC410578	22	50	32		LOC410556	561	466	452
LOC410565	1964	2040	1909		LOC410580	1076	999	980		LOC410557	5872	4821	5241
LOC410566	301	291	279		LOC410581	9	6	11		LOC410558	866	847	802
LOC410567	807	949	958		LOC410582	19	8	9		LOC410561	194	182	171
LOC410570	455	516	511		LOC410583	1	5	6		LOC410562	38	33	24
LOC410571	611	730	698		LOC410585	296	423	288		LOC410563	30	28	23
LOC410573	519	466	480		LOC410589	434	391	355		LOC410565	2113	1793	1759
LOC410575	588	689	795		LOC410591	323	336	398		LOC410566	125	138	109
LOC410577	22	25	25		LOC410595	627	565	548		LOC410567	1037	1013	956
LOC410578	496	371	378		LOC410597	588	566	617		LOC410570	649	629	550
LOC410580	851	890	809		LOC410600	647	753	646		LOC410571	671	592	534
LOC410581	21	25	32		LOC410601	50	38	55		LOC410573	77	89	56
LOC410582	20	16	6		LOC410602	443	497	442		LOC410575	1264	875	915
LOC410585	1121	966	972		LOC410603	9	17	19		LOC410577	16	43	31
LOC410589	425	529	489		LOC410604	2295	2485	2580		LOC410578	152	254	191
LOC410591	164	165	192		LOC410606	1634	1607	1469		LOC410580	1138	865	734
LOC410595	217	308	319		LOC410607	2418	2011	2275		LOC410581	10	18	14
LOC410597	296	347	329		LOC410609	104	185	147		LOC410582	9	12	12
LOC410600	1268	1399	1256		LOC410610	323	210	290		LOC410585	742	1235	1340
LOC410601	96	99	96		LOC410612	1358	1375	1360		LOC410589	499	653	607
LOC410602	459	545	520		LOC410613	188	220	164		LOC410591	385	319	340
LOC410603	26	22	32		LOC410614	458	434	512		LOC410595	598	566	535
LOC410604	2749	2963	2970		LOC410616	677	546	612		LOC410597	583	364	425
LOC410606	819	958	856		LOC410617	859	728	751		LOC410600	1423	2874	2629
LOC410607	743	938	848		LOC410618	831	679	763		LOC410601	117	58	55
LOC410609	749	708	566		LOC410620	3219	3710	3951		LOC410602	493	366	347
LOC410610	167	189	155		LOC410621	474	706	600		LOC410603	223	241	279
LOC410612	796	1009	1010		LOC410622	422	305	384		LOC410604	3701	3082	2965
LOC410613	666	747	627		LOC410623	12	14	6		LOC410606	693	1092	1078
LOC410614	630	571	563		LOC410624	8	9	4		LOC410607	2029	1853	2030
LOC410616	596	673	625		LOC410626	14	57	46		LOC410609	524	626	666
LOC410617	670	832	839		LOC410627	12	22	19		LOC410610	237	143	109
LOC410618	579	635	543		LOC410630	217	164	186		LOC410612	2146	1796	1979
LOC410620	356	571	412		LOC410632	90	180	128		LOC410613	419	502	433
LOC410621	122	133	157		LOC410635	8259	7502	8846		LOC410614	354	356	370
LOC410622	211	297	223		LOC410636	2601	2568	2607		LOC410616	681	418	513
LOC410623	36	26	31		LOC410637	714	1042	948		LOC410617	560	349	354
LOC410624	77	86	71		LOC410638	1346	737	986		LOC410618	1141	1069	1059
LOC410626	55	86	55		LOC410639	9	25	21		LOC410620	11332	1536	1465
LOC410627	11	10	9		LOC410642	2	6	8		LOC410621	705	1104	959
LOC410630	113	132	95		LOC410643	11	6	7		LOC410622	372	421	393
LOC410632	301	270	327		LOC410648	2	10	10		LOC410623	15	19	13
LOC410635	10390	13350	14954		LOC410649	67	88	73		LOC410624	10	32	14
LOC410636	2829	3046	3455		LOC410652	43	41	33		LOC410626	170	723	397
LOC410637	2011	1959	1872		LOC410654	7	3	13		LOC410627	127	129	116
LOC410638	232	246	183		LOC410655	21	49	20		LOC410630	659	580	537
LOC410639	4	6	10		LOC410657	8	7	14		LOC410632	447	358	370
LOC410642	2	8	4		LOC410658	6	5	6		LOC410635	4486	2721	2865
LOC410643	1	5	10		LOC410659	1315	1364	1586		LOC410636	1895	984	1048
LOC410648	7	17	8		LOC410663	490	365	587		LOC410637	1960	2181	2000
LOC410649	424	391	359		LOC410664	495	439	415		LOC410638	489	570	394
LOC410652	13	22	23		LOC410665	99	89	64		LOC410639	5	9	15
LOC410654	6	9	3		LOC410669	8	8	22		LOC410642	14	29	24
LOC410655	27	19	32		LOC410671	247	241	204		LOC410643	6	10	9
LOC410657	3	3	10		LOC410672	484	491	504		LOC410648	8	19	35
LOC410658	3	6	3		LOC410673	295	266	303		LOC410649	145	284	195
LOC410659	1517	1620	1533		LOC410674	1040	1144	1130		LOC410652	51	79	54
LOC410662	42	41	47		LOC410675	233	131	172		LOC410654	7	17	21
LOC410663	605	760	742		LOC410676	587	485	599		LOC410655	31	111	94
LOC410664	437	499	422		LOC410678	483	375	491		LOC410657	10	10	26
LOC410665	137	142	128		LOC410681	2058	1436	1970		LOC410658	6	15	14
LOC410669	9	16	10		LOC410683	3	7	6		LOC410659	1909	1720	1785
LOC410671	225	262	194		LOC410684	5	9	10		LOC410662	5	4	4
LOC410672	238	282	283		LOC410685	7	10	6		LOC410663	552	304	337
LOC410673	205	251	177		LOC410686	1005	1263	1075		LOC410664	450	252	285
LOC410674	1180	1184	1044		LOC410687	46	75	64		LOC410665	67	61	44
LOC410675	37	60	50		LOC410688	840	834	784		LOC410669	22	33	40
LOC410676	376	435	426		LOC410689	82	112	126		LOC410671	421	498	478
LOC410678	365	464	471		LOC410690	378	287	315		LOC410672	534	393	360
LOC410681	1044	1088	1009		LOC410692	121	103	112		LOC410673	332	158	174
LOC410683	5	9	3		LOC410694	9	16	11		LOC410674	1220	2014	1729
LOC410685	14	12	8		LOC410696	11	3	12		LOC410675	164	269	200
LOC410686	2500	2458	2316		LOC410702	608	485	513		LOC410676	549	330	329
LOC410687	99	75	68		LOC410705	21	8	32		LOC410678	443	259	298
LOC410688	999	1073	987		LOC410706	571	733	632		LOC410681	925	817	873
LOC410689	276	192	223		LOC410710	4538	2989	3834		LOC410683	17	7	16
LOC410690	196	221	286		LOC410717	1871	2636	2355		LOC410684	11	7	16
LOC410692	215	240	242		LOC410718	2847	3279	2800		LOC410685	11	17	17
LOC410694	11	7	7		LOC410719	474	366	404		LOC410686	1138	1072	955
LOC410696	14	17	14		LOC410723	5	15	8		LOC410687	15	15	24
LOC410702	401	504	420		LOC410724	34	37	37		LOC410688	1467	1296	1273
LOC410705	21	18	25		LOC410725	887	935	813		LOC410689	416	489	371
LOC410706	2034	2250	1961		LOC410726	1826	1672	1673		LOC410690	544	694	649
LOC410710	3154	3745	3357		LOC410727	385	387	393		LOC410692	170	293	315
LOC410717	4220	4633	4119		LOC410728	12	11	21		LOC410694	10	14	24
LOC410718	4984	5428	6030		LOC410729	12	5	7		LOC410696	8	18	29
LOC410719	379	415	393		LOC410730	152	197	234		LOC410702	605	491	473
LOC410723	9	7	4		LOC410732	5803	10324	10484		LOC410705	39	12	16
LOC410724	183	158	164		LOC410733	413	364	170		LOC410706	1270	2413	2043
LOC410725	2331	2554	2582		LOC410734	53	68	64		LOC410710	3770	5730	6215
LOC410726	1394	1639	1611		LOC410736	18	133	39		LOC410717	3424	3461	3203
LOC410727	185	252	232		LOC410739	218	292	262		LOC410718	4541	6573	5965
LOC410728	21	28	14		LOC410740	1099	936	1035		LOC410719	385	279	321
LOC410729	28	21	26		LOC410741	5568	4760	5275		LOC410723	32	38	32
LOC410730	257	228	292		LOC410742	21	24	27		LOC410724	46	90	86
LOC410732	24829	22713	25452		LOC410743	8	7	4		LOC410725	1869	2080	2063
LOC410733	237	53	67		LOC410745	15	35	27		LOC410726	1817	1555	1590
LOC410734	35	6	5		LOC410746	31	35	51		LOC410727	383	320	346
LOC410736	51	107	67		LOC410747	43	63	59		LOC410728	21	32	26
LOC410739	221	242	228		LOC410748	64	44	67		LOC410729	9	23	18
LOC410740	772	899	788		LOC410749	713	637	578		LOC410730	118	288	133
LOC410741	9204	9695	9915		LOC410753	180	117	147		LOC410732	32689	45018	43798
LOC410742	19	28	18		LOC410754	29	14	34		LOC410733	4597	1231	5362
LOC410743	4	8	3		LOC410756	271	376	212		LOC410734	73	215	121
LOC410745	54	48	38		LOC410757	413	351	339		LOC410736	102	134	221
LOC410746	41	42	60		LOC410758	540	721	671		LOC410739	479	438	477
LOC410747	25	27	16		LOC410761	24	18	24		LOC410740	1028	971	960
LOC410748	58	80	54		LOC410763	794	670	810		LOC410741	3657	6105	6061
LOC410749	289	382	376		LOC410765	133	84	136		LOC410742	14	25	18
LOC410751	4	10	8		LOC410766	1060	1029	1071		LOC410743	2	5	3
LOC410753	58	80	70		LOC410767	275	240	292		LOC410744	3	3	3
LOC410754	31	36	31		LOC410769	4406	4145	3870		LOC410745	38	29	41
LOC410755	3	2	5		LOC410771	293	488	348		LOC410746	95	322	309
LOC410756	115	145	81		LOC410772	114	137	106		LOC410747	137	271	214
LOC410757	272	362	284		LOC410775	1479	1241	1136		LOC410748	144	130	163
LOC410758	799	795	850		LOC410776	8	8	11		LOC410749	656	548	436
LOC410761	12	17	13		LOC410777	71	39	65		LOC410751	22	5	6
LOC410763	498	573	540		LOC410779	104	150	166		LOC410753	150	128	123
LOC410765	92	97	109		LOC410780	381	537	417		LOC410754	64	41	47
LOC410766	1074	1152	1039		LOC410782	1103	1162	1041		LOC410755	7	8	7
LOC410767	257	298	229		LOC410784	546	386	550		LOC410756	987	1002	667
LOC410769	2582	3141	3211		LOC410785	970	1335	936		LOC410757	592	518	523
LOC410771	1209	1150	1225		LOC410788	9	37	11		LOC410758	1198	1153	1077
LOC410772	105	127	140		LOC410791	61079	50138	59092		LOC410761	18	16	17
LOC410775	1031	1127	967		LOC410792	731	664	536		LOC410763	1003	692	749
LOC410776	13	9	5		LOC410793	664	993	803		LOC410765	258	207	245
LOC410777	39	68	34		LOC410795	4352	4429	4244		LOC410766	1517	1011	969
LOC410779	105	98	120		LOC410796	238	271	252		LOC410767	385	750	584
LOC410780	240	236	195		LOC410798	1100	1122	1052		LOC410769	3132	2949	2523
LOC410782	1427	1566	1415		LOC410799	876	965	805		LOC410771	793	1499	1333
LOC410784	476	518	546		LOC410801	12	12	14		LOC410772	209	148	175
LOC410785	2862	2897	2609		LOC410802	762	782	678		LOC410775	1428	1278	1056
LOC410788	21	39	27		LOC410803	315	385	440		LOC410776	34	57	35
LOC410791	17220	19565	18406		LOC410804	256	214	262		LOC410777	143	164	168
LOC410792	539	571	490		LOC410805	722	567	770		LOC410779	451	1044	1107
LOC410793	574	699	676		LOC410808	324	251	262		LOC410780	598	1194	954
LOC410795	4026	3783	4049		LOC410809	70	82	58		LOC410782	1782	2070	1970
LOC410796	339	369	310		LOC410811	499	481	448		LOC410784	505	264	288
LOC410798	1652	1835	1566		LOC410812	287	246	300		LOC410785	1893	2996	2966
LOC410799	799	832	715		LOC410815	378	5066	931		LOC410788	52	71	100
LOC410801	4	3	2		LOC410816	4340	3873	4425		LOC410791	27028	21142	20341
LOC410802	499	592	533		LOC410818	4	5	7		LOC410792	886	464	541
LOC410803	368	339	381		LOC410819	151	231	147		LOC410793	1915	2943	2050
LOC410804	258	325	276		LOC410820	4	5	7		LOC410795	6942	8666	7135
LOC410805	835	898	885		LOC410821	1216	1366	1064		LOC410796	423	464	417
LOC410808	168	197	197		LOC410823	26	29	19		LOC410798	1323	1762	1536
LOC410809	53	51	59		LOC410824	1356	2385	1849		LOC410799	1010	772	725
LOC410811	825	912	858		LOC410825	524	579	542		LOC410801	17	14	8
LOC410812	180	221	180		LOC410828	316	530	450		LOC410802	1425	1857	1597
LOC410815	2793	5036	3171		LOC410829	951	1335	856		LOC410803	2288	2096	1866
LOC410816	3871	4621	4542		LOC410831	1801	1722	1750		LOC410804	386	317	277
LOC410819	675	717	662		LOC410833	144	83	110		LOC410805	577	389	366
LOC410821	4394	4672	4510		LOC410837	38126	31475	38378		LOC410808	510	514	424
LOC410823	53	37	37		LOC410838	2804	2856	3371		LOC410809	131	139	133
LOC410824	678	678	736		LOC410840	768	665	659		LOC410811	1042	959	1019
LOC410825	584	614	624		LOC410844	368	239	334		LOC410812	294	244	219
LOC410828	226	281	310		LOC410848	395	326	310		LOC410815	1365	1937	2950
LOC410829	2108	1691	2063		LOC410849	1227	893	1073		LOC410816	4436	3369	3756
LOC410831	4041	3839	4016		LOC410850	13	5	4		LOC410818	9	18	9
LOC410833	108	140	141		LOC410851	250	354	270		LOC410819	169	157	203
LOC410837	21108	24344	22229		LOC410852	170	237	206		LOC410820	7	27	18
LOC410838	4367	4733	4673		LOC410853	230	160	201		LOC410821	1724	2696	2208
LOC410840	394	563	458		LOC410854	308	256	298		LOC410823	30	58	64
LOC410844	226	221	198		LOC410855	717	620	668		LOC410824	2711	5027	3401
LOC410848	337	367	359		LOC410856	1106	814	1113		LOC410825	1110	817	911
LOC410849	657	769	820		LOC410857	5	15	13		LOC410828	733	1087	794
LOC410850	15	18	11		LOC410860	4799	6451	5546		LOC410829	1797	2360	1869
LOC410851	439	443	560		LOC410862	58	138	70		LOC410831	3455	3989	4314
LOC410852	550	550	540		LOC410863	244	237	245		LOC410833	89	90	90
LOC410853	787	800	1112		LOC410864	790	809	693		LOC410837	17318	13705	14458
LOC410854	188	219	244		LOC410865	102	103	106		LOC410838	4518	4498	4647
LOC410855	353	446	461		LOC410866	5	3	4		LOC410840	1135	907	860
LOC410856	1069	1126	1155		LOC410867	2130	2228	2075		LOC410844	303	364	351
LOC410860	14548	14077	13412		LOC410869	367	352	398		LOC410848	479	558	585
LOC410862	24	8	20		LOC410870	7	6	8		LOC410849	1013	769	871
LOC410863	185	193	200		LOC410871	839	697	743		LOC410850	12	7	14
LOC410864	580	697	646		LOC410872	457	444	430		LOC410851	348	856	813
LOC410865	97	109	110		LOC410874	486	466	461		LOC410852	504	665	713
LOC410866	9	6	3		LOC410875	562	610	630		LOC410853	49	63	98
LOC410867	2567	2364	2478		LOC410876	187	141	183		LOC410854	351	205	266
LOC410869	200	274	224		LOC410877	1097	937	999		LOC410855	533	353	379
LOC410870	4	5	3		LOC410878	22	27	12		LOC410856	902	659	652
LOC410871	636	749	704		LOC410879	417	517	460		LOC410857	5	21	24
LOC410872	185	221	197		LOC410882	13	11	22		LOC410860	3597	6951	5669
LOC410874	773	948	845		LOC410883	915	820	1029		LOC410862	292	361	281
LOC410875	666	678	603		LOC410884	9	21	30		LOC410863	357	242	207
LOC410876	212	247	265		LOC410885	64	62	42		LOC410864	1061	762	746
LOC410877	525	683	615		LOC410886	757	604	623		LOC410865	125	159	138
LOC410878	42	39	38		LOC410887	450	477	436		LOC410866	20	9	22
LOC410879	494	515	500		LOC410888	4	7	2		LOC410867	3113	5369	4553
LOC410882	17	22	13		LOC410889	726	576	706		LOC410869	372	240	248
LOC410883	769	801	783		LOC410890	513	352	480		LOC410870	4	12	25
LOC410885	67	80	71		LOC410891	186	226	208		LOC410871	675	498	481
LOC410886	424	574	560		LOC410893	116	181	164		LOC410872	266	142	158
LOC410887	553	662	618		LOC410894	10	11	7		LOC410874	681	751	706
LOC410889	692	722	686		LOC410895	1056	899	1061		LOC410875	854	552	590
LOC410890	356	394	383		LOC410896	99	120	87		LOC410876	145	58	85
LOC410891	299	317	281		LOC410897	561	579	594		LOC410877	1190	924	900
LOC410893	161	136	152		LOC410902	168	206	178		LOC410878	12	14	23
LOC410894	25	37	20		LOC410904	1438	1024	1281		LOC410879	402	179	193
LOC410895	849	905	918		LOC410905	100	165	107		LOC410882	15	31	42
LOC410896	158	140	147		LOC410906	50	33	39		LOC410883	963	574	635
LOC410897	605	644	594		LOC410907	405	425	438		LOC410884	10	105	61
LOC410902	96	112	87		LOC410910	192	197	214		LOC410885	103	82	70
LOC410904	1346	1582	1426		LOC410911	499	476	558		LOC410886	1114	1223	1118
LOC410905	136	138	128		LOC410913	21	17	19		LOC410887	635	661	621
LOC410906	32	33	50		LOC410915	1899	1861	1644		LOC410888	8	6	8
LOC410907	183	286	306		LOC410916	4750	4660	5379		LOC410889	574	324	367
LOC410910	256	258	228		LOC410918	2253	3032	2216		LOC410890	632	229	285
LOC410911	454	547	501		LOC410920	214	194	218		LOC410891	462	266	208
LOC410913	24	36	32		LOC410922	288	297	276		LOC410893	1855	731	738
LOC410915	848	837	1110		LOC410923	1147	1062	980		LOC410894	38	24	32
LOC410916	3946	4416	4045		LOC410924	1869	1597	1703		LOC410895	700	1025	974
LOC410918	5975	6630	5989		LOC410925	85	141	98		LOC410896	124	256	228
LOC410920	205	211	228		LOC410926	31	16	27		LOC410897	662	373	383
LOC410922	281	328	330		LOC410933	1227	1638	1476		LOC410902	394	462	332
LOC410923	1285	1193	1143		LOC410936	366	415	369		LOC410904	983	1653	1640
LOC410924	1683	1893	1894		LOC410938	58	61	57		LOC410905	217	301	293
LOC410925	493	557	425		LOC410940	238	225	222		LOC410906	50	61	36
LOC410926	31	26	25		LOC410941	1015	824	894		LOC410907	499	486	492
LOC410933	3301	3371	3434		LOC410943	11	12	5		LOC410910	365	332	344
LOC410936	279	315	283		LOC410944	24	35	37		LOC410911	625	491	480
LOC410938	217	227	216		LOC410947	9	8	6		LOC410913	22	42	24
LOC410940	417	462	428		LOC410948	16	15	20		LOC410915	697	731	829
LOC410941	675	698	756		LOC410949	306	277	267		LOC410916	5729	4022	4005
LOC410943	123	137	116		LOC410950	336	280	288		LOC410918	3649	4817	4242
LOC410944	24	33	35		LOC410951	703	989	924		LOC410920	206	201	256
LOC410947	10	15	10		LOC410952	2374	2051	2459		LOC410922	334	520	429
LOC410948	20	28	14		LOC410953	581	452	577		LOC410923	1411	1529	1447
LOC410949	140	161	112		LOC410954	1250	1174	1267		LOC410924	2362	1874	1856
LOC410950	381	404	388		LOC410956	3878	4686	4093		LOC410925	90	223	187
LOC410951	931	874	853		LOC410957	9	13	11		LOC410926	38	60	46
LOC410952	1891	2212	1958		LOC410958	8609	7324	7672		LOC410933	2767	3795	3644
LOC410953	721	832	767		LOC410959	2201	5590	2451		LOC410936	526	545	491
LOC410954	1527	1662	1678		LOC410960	10118	8855	8280		LOC410938	154	137	111
LOC410956	5376	5387	5162		LOC410961	449	404	328		LOC410940	303	206	243
LOC410957	71	87	88		LOC410964	953	979	973		LOC410941	586	345	428
LOC410958	7194	8464	8292		LOC410965	602	508	574		LOC410943	4	13	15
LOC410959	3460	5680	4614		LOC410967	124	101	107		LOC410944	163	256	285
LOC410960	8832	10445	10495		LOC410968	238	233	215		LOC410947	12	23	24
LOC410961	398	486	389		LOC410969	857	765	838		LOC410948	46	39	51
LOC410964	682	802	805		LOC410970	177	162	163		LOC410949	277	263	290
LOC410965	215	249	267		LOC410972	348	351	318		LOC410950	502	534	537
LOC410967	190	220	181		LOC410973	134	150	165		LOC410951	558	716	574
LOC410968	341	348	360		LOC410975	13	7	20		LOC410952	1323	843	777
LOC410969	542	658	617		LOC410976	1	5	4		LOC410953	1453	1950	1922
LOC410970	172	195	165		LOC410979	2	4	3		LOC410954	2827	3743	4379
LOC410972	303	309	317		LOC410980	616	622	624		LOC410956	4516	5057	4653
LOC410973	110	95	105		LOC410982	1555	1487	1282		LOC410957	23	31	20
LOC410975	23	26	16		LOC410985	66	68	88		LOC410958	8903	8194	8223
LOC410976	4	3	4		LOC410986	2276	2166	1928		LOC410959	3885	4300	5562
LOC410979	28	25	17		LOC410987	646	564	553		LOC410960	8815	11029	11066
LOC410980	1376	1451	1412		LOC410988	8085	7417	4868		LOC410961	675	773	739
LOC410982	3140	3050	3125		LOC410989	138	129	111		LOC410964	751	451	426
LOC410985	65	77	59		LOC410990	204	177	147		LOC410965	555	511	475
LOC410986	2097	2237	2064		LOC410992	778	696	849		LOC410967	74	106	108
LOC410987	962	1040	978		LOC410993	7057	6422	6884		LOC410968	336	257	305
LOC410988	9320	10649	12686		LOC410994	7	20	16		LOC410969	824	738	734
LOC410989	115	164	138		LOC410996	39	91	30		LOC410970	258	258	187
LOC410990	114	141	138		LOC410997	13	54	14		LOC410972	554	476	433
[truncated: 9,138 more rows]

## Sheet: table_S5
Table S5: Log2-transformed TPM values (log2[TPM+1]) for WGCNA in NEB, NB, and FB
geneID	FB_1	FB_2	FB_3	NB_1	NB_2	NB_3	NEB_1	NEB_2	NEB_3
406065	3.65764	2.8679	1.89918	4.0036	4.95606	4.30961	7.59283	7.48502	7.70819
406066	5.37365	4.20789	4.28021	4.32984	3.79909	4.33914	1.90689	1.26303	1.26303
406067	5.02059	4.19298	5.41414	1.852	2.01792	1.85997	1.57531	3.20945	1.5008
406068	0.0840643	0.15056	0.124328	0.0285692	0.0285692	0.0285692	0.0426443	0	0.0976108
406070	0.124328	0.15056	0.0285692	0.137504	0	0	0.0565835	0.111031	0.0143553
406071	0.214125	0.0565835	0.201634	0.0285692	0.0285692	0	0.0565835	0	0.0285692
406072	0.863938	1.18269	1.50589	0.0840643	0.111031	0.536053	0.475085	0.0565835	0.124328
406073	0.238787	0.111031	0.344828	0.250962	0.176323	0.0840643	0.124328	0.163499	0.137504
406074	4.77083	4.38681	4.21645	3.39094	3.63575	3.48929	2.73118	2.62293	3.62644
406075	11.3261	11.1063	10.8549	11.5864	11.542	11.5906	11.8214	11.9896	12.0093
406076	8.19343	7.87055	8.40863	7.77545	7.48768	7.88643	7.87289	7.5281	7.8711
406077	0.0426443	0.0426443	0.0426443	0.0143553	0	0.111031	0.0143553	0.0143553	0
406078	9.44257	9.53058	11.2811	8.70719	8.31184	8.26754	7.52011	7.6985	7.97367
406079	0.0703893	0.0703893	0.31034	0.0565835	0	0.0285692	0.0426443	0.0426443	0
406080	0.333424	0.367371	0.594549	0.176323	0.214125	0.111031	0.0565835	0.356144	0.163499
406081	9.71939	10.0228	8.24802	10.0471	8.82617	10.0616	4.74039	3.41414	5.99005
406082	1.48027	0.879706	1.46989	1.29278	0.903038	1.08406	0.910733	0.659925	0.918386
406083	0.214125	0.15056	0.411426	0.163499	0.137504	0.201634	0.536053	0.0703893	0.378512
406084	3.08916	2.78241	3.73227	2.53854	2.27202	2.17313	2.52607	2.76129	2.48543
406086	5.38198	4.83845	4.74739	3.88362	4.0781	4.22651	4.80064	4.77768	5.03254
406088	9.93846	10.0229	11.3977	10.3796	9.74675	9.60587	4.17632	3.94017	4.5735
406090	12.8926	12.7898	9.93818	11.8375	11.3226	12.6626	2.20789	3.13914	7.85997
406091	11.7954	11.423	7.3285	10.366	9.53704	11.1957	1.26303	0.378512	5.68426
406092	5.50557	5.69098	5.59783	5.79546	5.774	5.41886	5.26791	5.74093	4.91025
406093	14.8202	14.853	13.7996	14.1593	13.2869	14.5823	6.66206	5.32517	9.59399
406094	9.09577	10.802	10.5386	8.37086	8.40735	8.83747	9.3552	8.92255	8.72083
406096	1.38957	1.14405	1.848	0.722466	0.632268	0.895303	0.389567	0.545968	0.536053
406097	7.0846	6.75636	7.31642	5.82502	6.16993	6.47379	6.21723	5.54195	6.23304
406098	3.64039	3.43563	3.61235	2.52857	2.91265	3.28392	3.05658	2.60407	2.96532
406099	9.64726	9.82725	9.53105	9.60465	10.0953	9.95214	10.1733	10.2406	10.1776
406100	0.739848	0.555816	0.505891	0.807355	0.443607	0.163499	1.61824	1.83188	1.56071
406101	4.09424	4.32841	4.36737	4.08661	2.98003	3.70044	3.46336	3.52607	3.38681
406102	1.69599	1.91456	1.81967	3.25852	2.22959	2.74846	2.56803	2.47768	2.69377
406103	0.594549	0.411426	0.495695	0.941106	0.411426	1.09085	0.565597	0	0.214125
406104	0.0285692	0.0703893	0.263034	0.0285692	0.0143553	0	0.0143553	0	0.0143553
406105	15.3276	15.2148	15.2643	15.5833	15.1474	15.0071	14.6895	14.937	14.6722
406106	2.87578	2.69822	3.06867	4.1416	3.96809	3.43829	4.15137	4.62585	4.38405
406107	3.44758	2.95606	3.27798	2.59932	2.91265	2.72901	2.93734	2.94486	3.06178
406108	8.41676	9.13599	9.75367	8.29632	8.01647	8.33727	7.62724	7.88332	7.68468
406109	0	0.485427	0.298658	0.978196	0	0.189034	0.739848	0.400538	0.189034
406110	0.0565835	0.137504	0.250962	0	0	0	0.0143553	0	0
406111	0.495695	0.650765	0.847997	0.933573	0.189034	0.321928	0.226509	0.62293	0.344828
406112	1.926	2.15056	3.3799	0.765535	0.485427	0.731183	0.641546	0.575312	0.641546
406113	0.111031	0.0840643	0.411426	0	0	0	0.0285692	0.0565835	0
406114	6.65835	7.44228	8.09577	2.69153	2.41414	2.33628	1.07724	0.613532	1.11103
406115	9.85126	10.9942	12.2537	8.5457	7.84386	8.29967	6.08513	5.61648	5.41583
406116	8.53885	8.58909	7.65363	6.56285	5.93782	7.65878	0.286881	0.669027	2.40327
406117	3.73227	3.84197	3.49185	3.42626	3.20006	3.22651	2.34483	1.66448	2.13093
406118	3.93357	3.7761	4.0045	3.51602	3.19377	3.33771	3.29866	3.43829	3.60763
406119	8.86075	8.94691	9.32753	7.69328	8.47747	8.38647	9.18421	8.61662	9.15785
406120	11.8854	11.9256	11.731	12.2163	12.5058	12.3836	12.9717	12.8675	12.678
406121	10.6052	9.4254	3.78136	8.79152	8.24888	10.011	2.73552	0.321928	5.05094
406122	10.3162	9.77508	8.38793	10.4396	10.7588	10.6667	10.786	11.8082	11.7499
406123	0.790772	1.19535	1.86394	0.910733	0.250962	1.60407	0.903038	1.94111	1.87184
406124	0.0565835	0.0565835	0.124328	0.0703893	0	0	0.0426443	0.111031	0.0565835
406126	10.1726	10.5151	10.4193	9.71954	10.4241	10.4538	10.6852	10.677	10.7368
406127	1.9222	1.69153	2.48543	0.970854	1.22651	0.879706	1.31615	1.46989	1.36737
406128	0.536053	0.992768	2.19535	1.03562	0.505891	0.765535	0.0426443	0.0976108	0.0565835
406130	6.38888	5.95327	7.62022	6.80503	5.81737	5.98891	5.41853	5.337	5.61648
406131	7.77821	8.94161	9.42679	5.03518	3.88557	4.04002	1.54597	1.54597	1.46989
406132	5.56468	6.22535	6.59619	5.32876	5.02591	5.65335	4.60703	5.1823	5.3512
406133	7.67207	7.22593	3.23879	6.2114	5.85972	7.36554	0.298658	0.275007	2.53854
406139	0.0840643	0.0285692	0.137504	0.0285692	0.0143553	0.0143553	0	0.0285692	0.0285692
406140	11.3506	11.6737	12.9165	9.20782	8.48615	8.94216	6.43713	5.6851	6.26847
406142	10.2644	10.7018	12.4972	7.24327	6.32571	9.168	5.34908	5.99571	7.48953
406143	11.6017	11.8599	13.2503	10.4386	10.5998	11.113	9.70274	9.66514	10.4058
406144	11.9694	12.6607	13.8076	10.8534	11.2663	10.9828	12.0727	11.8373	11.2385
406146	4.53419	5.39951	4.89918	4.8339	3.77716	3.74739	5.35085	5.26604	5.28392
406148	5.15745	4.73985	4.47379	5.25663	5.58796	4.75061	4.79753	5.12722	5.51223
406149	4.57652	5.57046	5.87012	1.68257	1.42223	2.0072	0.0976108	0.0565835	0.214125
406151	0.0426443	0.0143553	0.176323	0.0143553	0.0285692	0.0285692	0.0285692	0.0426443	0.124328
406152	8.92843	8.93378	8.55409	8.6017	8.47586	8.64093	8.88316	8.86993	8.80171
406153	0.201634	0.0426443	0.176323	0.214125	0.0285692	0.0840643	0.0285692	0	0.0285692
406154	9.66254	9.38228	9.50833	9.53712	9.66158	9.49133	9.19559	9.40086	9.34552
406155	2.94486	3.22651	4.07211	2.43029	2.10434	2.32769	2.64386	3.26454	2.5509
408264	0.613532	0.604071	1.26303	0.678072	0.321928	0.575312	1.57046	1.70487	1.50589
408267	4.2854	4.0993	4.45418	4.38474	4	3.87774	4.13586	4.06867	4.18269
408269	5.28281	5.49249	5.71727	4.62	4.60348	4.8525	3.90689	3.98459	3.88264
408270	7.89821	8.48519	8.9157	7.59999	7.58939	8.03815	7.02226	8.27617	7.8573
408271	3.72465	3.86295	4.93546	2.74201	3.04264	3.17153	3.00899	2.67582	3.06523
408272	2.09085	2.62059	3.06005	2.31904	1.65992	1.71809	0.400538	0.83996	0.678072
408273	0	0.275007	0.0703893	0.189034	0.111031	0.604071	4.56255	3.8846	4.55275
408275	5.00854	5.29719	6.60244	5.29609	4.85599	4.97682	4.0045	4.05398	4.09085
408276	4.05572	3.72028	4.4822	3.41819	3.24641	3.4019	3.19219	3.33056	3.30012
408277	1.71809	1.09085	1.58496	2.64616	2	2.12433	4.03122	3.50462	3.77294
408278	2.74416	1.18269	2.89724	1.89918	0.992768	2.32193	0.731183	0.367371	1.60881
408280	9.27426	9.63307	11.3163	9.0126	8.07286	8.31859	5.62907	5.8475	6.57577
408282	4.5552	4.62	4.51033	4.50144	4.70099	4.72846	3.28244	3.39917	3.59096
408283	4.44824	4.16752	4.89045	3.71699	3.41278	3.81967	3.42492	2.82579	3.26003
408284	6.85112	6.83996	6.65978	6.91755	7.04723	6.7366	7.12091	7.79954	7.40037
408285	3.73877	3.63691	4.76235	2.30159	2.30743	2.65992	1.88753	1.69599	2.33914
408286	4.75969	4.86592	5.74873	3.82171	3.84499	3.89724	3.58135	3.26303	3.79805
408288	4.24489	4.00988	4.19061	2.72901	3.38819	4.59395	5.765	5.8775	6.24222
408291	11.3326	10.8419	9.21735	11.0953	11.0746	11.3623	13.2483	13.0091	13.1725
408292	2.62761	2.62761	3.26303	2.24489	2.38681	1.99639	2.52356	3.0036	2.51096
408293	2.5656	2.28983	2.90881	1.87578	1.81147	1.98185	1.63227	0.879706	1.7866
408294	5.02104	4.70487	5.40088	4.26978	4.73118	4.28688	3.41684	3.82883	3.69599
408297	0.0565835	0.111031	0.0976108	0.124328	0.0565835	0.124328	0.137504	0.163499	0.0976108
408298	1.8679	1.9855	2.41143	1.78241	1.63227	1.70044	1.62293	1.88753	1.81558
408299	3.83188	3.8339	5.32948	2.7137	2.30743	2.8679	2.31615	2.17313	2.14078
408301	4.63865	4.76075	5.00899	4.13093	4.51349	4.37156	4.0018	4.48091	4.1819
408302	3.63923	2.97636	3.05485	3.88947	3.16832	3.51096	4.53232	4.10769	4.58135
408303	7.14761	7.38137	7.93658	7.02115	6.9697	6.88692	6.37747	6.77109	6.67892
408304	6.73173	6.47119	6.49777	7.00899	6.86258	6.66548	6.24546	6.95385	6.55336
408305	6.02281	5.82782	5.69265	6.2867	6.02215	5.87922	5.43363	5.99932	5.86295
408306	0.0285692	0.298658	0.189034	0	0.0143553	0.0143553	0	0	0.0285692
408308	12.5975	12.5239	12.2658	13.3764	13.1952	13.1652	12.8588	12.8524	12.8288
408309	8.89367	9.10442	9.21502	8.78705	8.77765	8.47517	8.40403	8.88926	8.65439
408311	3.58376	3.39643	3.99095	3.41143	3.46074	2.86592	3.44228	3.62644	3.46597
408312	0.739848	0.790772	1.18903	0.516015	0.485427	0.485427	0.454176	0.536053	0.475085
408314	3.05658	3.43296	4.06523	2.26903	2.98003	2.51854	2.87774	2.46467	2.9542
408315	7.34589	7.30497	8.10805	7.95675	7.21325	7.1266	6.35896	6.47476	6.67186
408316	3.04963	3.05311	3.64386	2.41414	1.82375	2.37851	2.26303	2.14078	1.9855
408317	1.4957	1.36177	1.29866	1.29278	1.31615	1.5509	2.48027	2.81352	2.68032
408319	2.51854	2.1375	2.57531	1.51602	1.51096	1.85997	1.63691	1.60881	1.7137
408320	0	0	0.124328	0	0.189034	0.0976108	0	0.432959	0.263034
408321	3.49313	3.55949	3.84499	2.10769	2.37295	2.67356	2.21723	2.11103	1.99277
408322	3.0054	3.28244	4.28466	1.61353	1.83996	2.17313	0.613532	0.575312	0.641546
408323	6.52309	6.29719	6.37816	6.90183	6.76421	6.7003	6.83845	6.95373	6.74456
408324	7.44593	7.59828	8.38314	7.52904	7.27966	7.24213	7.14343	7.19436	7.296
408325	5.81198	5.83618	6.00742	5.93734	5.96232	5.92386	5.58376	5.86716	5.80916
408327	8.08449	7.89057	8.20354	9.15575	8.37604	8.63158	8.46499	7.99645	8.19702
408328	7.65957	7.50985	7.85287	6.68412	7.0648	7.24631	7.57592	7.2829	7.76507
408329	4.56438	4.78241	5.31615	5.17951	4.38888	4.42895	5.72819	5.63169	5.41954
408331	5.3978	5.10811	5.85649	5.95977	5.44095	5.10601	4.82069	4.92315	4.74416
408332	2.28983	2.01436	2.43029	1.43829	1.43829	1.57531	1.42223	1.37295	1.29866
408333	2.66903	2.31034	3.22188	1.85599	1.94111	1.80323	1.81147	1.72683	1.90689
408335	4.76607	4.4957	5.1643	3.44758	3.30889	3.46989	3.30451	3.18587	3.42358
408336	3.78555	3.54844	4.05224	2.79077	2.91456	3.42358	3.16993	2.8339	2.87774
408337	7.74356	7.86326	8.60429	7.83491	7.59418	7.13227	8.25139	8.0421	7.75489
408342	4.43296	4.5008	4.88362	4.38819	4.06264	3.95606	3.45418	3.904	3.66448
408344	4.9514	5.36772	6.23151	4.7339	4.97545	4.74039	2.97269	3.76977	3.28392
408345	3.65764	3.26003	3.59335	2.61824	2.75275	3.03562	2.62994	2.50843	2.55582
408346	5.13381	5.55674	5.89409	4.31542	4.749	4.9364	4.24717	3.98094	4.08321
408347	3.3147	3.19692	3.52356	2.10769	2.16027	2.51349	2.07724	2.11103	2.16672
408348	2.37016	2.31904	2.72465	2.22959	1.79494	1.73552	0.879706	0.298658	0.516015
408349	5.80271	5.78816	5.74389	4.98003	5.46565	5.79779	6.42626	5.97315	6.22959
408351	2.79701	2.30159	2.90111	2.90111	3.1375	2.45681	2.78031	3.02503	2.69822
408352	6.04221	6.1633	6.03056	5.66334	5.78188	5.89918	6.04067	6.02591	6.12578
408353	8.86456	8.98724	9.0621	8.83441	8.99132	8.85144	8.38772	8.85894	8.51857
408354	3.63227	3.43029	4.56133	3.43296	3.27202	3.28244	2.18269	2.47249	2.66221
408355	3.65878	3.62994	3.50843	1.47508	1.75702	1.58015	1.81147	1.17632	1.28688
408358	3.40599	3.24489	4.99503	3.3505	2.73769	2.75916	2.1635	2.46205	2.69153
408359	6.40173	6.61235	6.39609	6.19417	6.8732	5.95745	6.62542	8.38737	7.58864
408361	9.22103	8.70332	8.27496	9.9843	9.93193	9.21531	9.3004	9.93155	9.76809
408362	2.76553	2.89918	2.93546	2.62527	1.58015	2.12102	6.05615	5.40939	5.77294
408363	0.344828	0.214125	0.400538	0.0703893	0.0285692	0.0426443	0.333424	0.298658	0.15056
408364	1.33342	0.9855	1.47508	2.20477	1.25701	1.82782	2.68482	2.58496	3.50462
408365	1.95977	1.75702	2.40599	2.52105	3.24793	2.72465	8.42391	7.74443	8.20755
408367	9.45912	9.44224	9.77042	9.415	9.60361	9.48686	9.55884	9.92395	9.9314
408368	5.78973	5.85075	5.68566	5.58466	5.76394	5.69905	5.37226	6.03716	5.58526
408369	6.87774	6.40446	6.52607	6.59276	6.70819	6.58796	5.48027	5.49474	5.69822
408370	5.92101	6.30049	6.54365	6.01011	5.97568	5.94953	5.69153	5.87406	5.68706
408371	3.82985	3.70819	4.08831	2.86394	3.10936	3.35896	3.02503	2.72465	2.87381
408372	4.62176	4.02768	5.04614	4.50271	4.92458	4.13586	3.75596	4.20085	4.26454
408373	5.13955	4.43829	3.82985	5.37086	5.50494	5.43796	5.57652	5.67976	5.40293
408374	1.41684	1.31034	2.75275	0.863938	0.879706	0.871844	0.704872	0.632268	0.807355
408379	7.40122	8.47642	8.61967	4.32912	5.74093	3.84197	2.64386	2.35896	3.93074
408382	1.15056	1.17632	1.53107	1.80735	1.12433	1.52607	1.20163	0.678072	0.613532
408383	4.04789	3.33199	1.18269	4.05918	4.1643	5.03298	7.27426	6.69112	6.72601
408384	2.94486	3.16027	3.58856	2.53107	2.93546	2.62761	2.33914	3.00899	2.33056
408385	1.05658	1.5008	2.55827	1.67356	1.20163	1.14405	1.59455	1.49057	1.61353
408386	6.51602	6.84285	6.9028	6.02614	6.26622	6.26322	5.56102	6.18527	5.91648
408387	3.05658	3.0321	3.80529	1.91456	2.68257	2.50589	1.87184	1.60407	1.88362
408388	10.4319	10.4676	10.4086	10.3822	11.1686	10.7239	10.1377	11.1736	10.6411
408389	3.01078	2.58015	4.0036	1.58976	2.57531	2.33628	2.0036	2.10769	2.33342
408390	0.526069	0.594549	0.799087	0.226509	0.378512	0.475085	0.263034	0.356144	0.400538
408391	4.90207	5.41954	5.97476	3.5373	3.96717	3.8339	3.55949	3.7866	3.75061
408392	4.54659	4.06867	4.08151	3.95327	3.99639	4.32121	4.3427	3.91552	4.14323
408393	4.35191	5.43363	3.6565	3.63343	4.04701	3.52857	5.06091	3.63923	4.12846
408394	0.0703893	0.0426443	0.0976108	0	0.0426443	0.0285692	0.545968	0.411426	0.298658
408395	8.66427	6.44923	5.41718	8.67878	8.13648	8.58961	9.34855	8.0773	8.73552
408397	6.47314	6.53667	6.82515	5.81147	5.94017	5.82375	5.41312	5.75622	5.63575
408398	3.52231	3.26754	3.51349	4.04177	3.92315	3.44626	4.90689	4.68313	4.62761
408399	6.4872	6.42442	7.04789	7.30779	6.93452	6.60259	7.23726	7.32912	7.14068
408400	8.08576	7.78306	7.3535	7.95501	8.30861	7.79448	9.45473	9.18428	8.78169
408401	3.01436	2.85599	3.13914	2.12763	2.12433	2.13093	2.17951	2.31615	2.33628
408402	5.53978	5.58165	6.2182	5.65621	5.28503	5.27575	5.1416	5.72846	5.51728
408404	5.69209	5.85723	5.92291	4.89142	5.29756	5.40701	5.76633	5.41954	5.70543
408405	0.0703893	0.0426443	0	0.0426443	0.0426443	0.0143553	0.863938	0.454176	0.722466
408406	0.344828	0.400538	0.748461	0.176323	0.298658	0.137504	0.526069	0.485427	0.321928
408407	7.4763	7.53621	7.17023	7.60918	7.71562	7.77788	7.48244	7.82693	7.56902
408408	2.50335	2.39232	2.82985	2.95606	2.74631	2.488	2.8953	3.36177	2.69377
408409	4.42895	4.09677	4.55582	2.88166	3.02503	3.05137	2.29278	2.10434	2.88362
408411	0.948601	1.774	2.02857	0.992768	0.731183	1.09761	1.63227	0.687061	1.5008
408412	8.12314	7.99752	7.52152	8.05474	8.25739	8.3025	8.27589	8.74308	8.41134
408413	5.9465	5.90472	5.93286	5.30561	5.56651	5.58346	5.13463	5.14282	5.17871
408414	1.17632	1.83188	2.68482	0.454176	0.613532	1.15704	1.93357	1.87578	4.22574
408415	4.69098	4.64328	4.81916	4.55029	4.35473	4.64328	3.60999	4.0045	4.2149
408416	3.14568	3.18428	3.65764	2.26604	2.22651	2.31615	2.10769	2.40599	2.26903
408417	3.24641	3.14241	3.58856	2.51096	2.62293	2.58736	2.34199	2.58736	2.60881
408418	6.05007	6.11915	6.31034	5.71754	5.83744	5.68342	5.45286	5.81839	5.82349
408420	0.565597	1.12433	1.96717	0.0976108	0.15056	0.31034	0.163499	0.15056	0.823749
408421	6.62425	7.32706	7.81154	5.73091	5.44857	5.43229	4.31904	5.41109	4.72465
408423	3.08576	3.19061	4.84599	1.87578	1.83996	1.93734	2.04614	2.15704	2.18269
408424	6.88667	6.65033	6.37156	7.02137	7.08002	6.88935	7.09982	7.2427	7.07189
408426	4.73769	4.5404	4.61176	5.36457	4.89288	4.68313	4.38888	4.61824	4.24489
408427	4.6792	4.18824	5.05875	4.33056	4.0917	3.853	4.0993	3.81352	4.15704
408428	0.0976108	0.0426443	0.722466	0.250962	0.632268	0.124328	0.238787	0.555816	0
408429	6.02547	5.82833	6.90737	6.52231	6.26397	5.916	6.16068	6.19712	6.29444
408430	0.722466	0.695994	1.25701	0.214125	0.250962	0.411426	0.163499	0.137504	0.275007
408431	4.29793	4.07468	5.27612	3.57289	3.26454	3.9982	4.0781	4.23343	4.50398
408433	5.90352	5.81839	6.29297	5.18507	5.17871	5.51475	5.38957	4.80012	5.23266
408434	3.16511	2.33342	1.70929	3.13586	2.83592	2.57289	2.75916	2.56071	2.99095
408435	0.124328	0.111031	0.263034	0.124328	0.0976108	0.0976108	0.275007	0.201634	0.15056
408438	1.84398	1.88362	3.55827	1.24489	1.23266	1.33342	1.25096	1.26303	1.15704
408439	3.26003	3.30159	3.89724	2.23266	2.93546	3.35332	2.67356	2.3978	2.81147
408441	6.47298	6.57061	6.83857	6.29848	6.26997	6.35032	5.35226	6.20379	5.81455
408442	4.19219	4.20242	5.0917	3.20789	3.20006	3.24793	2.854	3.1811	3.28392
408443	1.16993	1.18269	2.01078	0.910733	1.08406	0.799087	1.31034	1.35614	1.35614
408444	4.75007	4.31687	5.16068	4.07553	4.10434	4.01436	3.7148	3.71589	3.90111
408446	8.24503	8.09782	8.4503	9.39298	8.86885	8.58323	9.09252	8.89821	9.09151
408447	0.275007	0.0285692	0.226509	0.0285692	0.176323	0.111031	0.0840643	0.226509	0.739848
408448	3.46597	3.39094	3.33628	2.56071	2.84599	3.02326	2.50843	2.61589	2.62527
408449	4.10098	4.1416	4.904	4.17073	3.70487	3.5656	3.76022	3.61589	3.84398
408450	0.238787	0.137504	0.411426	0.189034	0.0703893	0.137504	0.163499	0.238787	0.0976108
408451	0.201634	0.176323	0.286881	0.0426443	0.0143553	0.0285692	0.0565835	0.0840643	0
408452	4.1127	4.64559	5.42122	3.60288	2.81352	3.22188	3.31034	3.20477	3.29866
408453	7.33976	7.95896	9.33157	6.97292	6.42677	6.74416	4.44626	4.80374	6.00988
408455	0.226509	1.67807	0.298658	0.275007	0.0565835	0.238787	1.23266	0.226509	0.250962
408456	2.82579	3.05832	3.34483	3.12433	2.16672	2.33914	3.87873	4.0045	3.66334
408457	5.31759	5.22188	5.28281	4.31759	4.80271	4.65421	4.4489	4.35896	4.60703
408458	3.41007	3.2555	3.61471	2.58015	2.93546	2.87184	2.65764	2.81147	2.83996
408461	3.81455	3.63343	3.99095	2.94298	3.0018	3.30012	2.82985	2.98185	3.13422
408462	3.96809	3.54473	5.59305	4.76022	3.95791	3.76022	4.67356	4.45812	4.68706
408463	5.11145	5.54874	7.24774	5.4266	4.94111	4.68986	4.81558	4.89239	4.81865
408464	2.9279	3.07211	3.39232	1.66903	1.91839	2.45681	1.76129	1.72683	1.61353
408465	2.74201	2.40327	3.77716	1.46467	1.15056	1.05658	0.722466	0.650765	0.526069
408467	4.4522	3.5373	4.13011	5.76288	4.93829	4.76765	5.37539	4.09761	4.93923
408470	10.7043	9.95185	5.93428	11.4602	11.2487	10.9395	10.9828	10.9298	11.104
408471	0.0143553	0.0565835	0.111031	0.0285692	0.0143553	0.0840643	0.124328	0.137504	0.163499
408473	1.04963	0.731183	0.704872	0.584963	0.739848	0.31034	0.422233	0.432959	0.495695
408474	4.23496	4.16752	4.30597	6.28596	4.32121	4.59753	2.17313	1.64616	2.13422
408477	8.87449	9.1769	9.17906	8.76845	8.74248	8.98182	8.32742	8.41785	8.51053
408478	1.70044	2.10098	2.29572	1.24489	1.26303	1.39506	1.80323	1.81147	1.93357
408480	5.35014	5.79909	6.29793	3.98732	4.07724	4.24489	4.23113	4.33128	4.28614
408481	6.18666	6.33092	6.49265	6.77004	6.56544	6.29112	6.35597	6.88667	6.56041
408485	3.14078	3.15056	3.52105	3.46467	3.25399	3.02857	4.17233	3.89724	3.90014
408489	2.50843	1.87184	2.11103	2.39506	2.43029	2.14078	3.27352	2.97453	3.19692
408493	6.56879	6.70099	6.44675	5.89093	6.24184	6.45713	6.63894	5.99774	6.54319
408494	0.765535	0.604071	1.26303	0.831877	0.871844	0.536053	0.678072	1.16993	1.59455
408497	3.82883	3.81558	4.36597	2.34483	2.54597	2.68257	2.28096	2.11437	2.37295
408500	1.9222	1.41143	2.22959	1.42223	1.36177	1.20163	0.669027	0.575312	0.443607
408501	4.83592	4.66164	5.45648	3.80219	3.74524	4.04352	4.06178	3.78031	3.93168
408503	7.10737	7.26209	7.66213	6.99299	7.01022	7.01714	6.76248	6.82883	6.72914
408504	7.68363	6.75849	5.25588	8.19663	7.88136	7.57599	7.6167	8.05951	7.78673
408507	3.85	2.7761	3.41684	1.97453	2.5656	2.63227	2.58736	1.42761	2.46467
408508	0.669027	1.02148	1.40599	0.731183	0.704872	0.739848	1.50589	1.74416	1.58015
408509	7.14354	6.86047	6.9241	7.37712	7.45294	7.07532	7.03892	7.33584	7.14221
408510	0.879706	0.948601	0.9855	0.695994	0.594549	0.516015	0.815575	0.739848	0.632268
408511	4.86245	4.18031	4.36527	3.7301	4.03298	4.33985	4.92362	4.72846	4.73606
408512	0.584963	0.613532	0.495695	0.137504	0.176323	0.659925	0.124328	0.176323	0.189034
408515	9.97676	10.2639	9.99336	9.7722	10.3175	10.2542	10.0364	10.3354	10.1402
408516	10.6164	10.3279	9.44853	10.8458	11.1017	11.0164	12.3267	12.4532	12.1094
408517	3.39917	3.28836	3.73335	3.6241	3.17313	3.14568	2.87184	2.59455	3.3147
408519	3.71809	3.24336	3.99548	2.82985	2.50335	2.55827	2.57289	2.51854	2.89724
408520	6.29168	6.13894	6.18903	5.1206	5.35191	5.30816	5.2114	5.20163	5.16027
408521	3.72247	3.34625	4.45483	3.3147	2.98732	2.9542	3.01257	2.73769	2.62293
408522	4.90737	4.97223	5.0691	4.82934	4.88606	4.98504	4.26003	4.30743	4.43962
408523	3.75916	3.62761	4.32553	3.36036	2.94673	3.33628	3.00899	2.75061	2.82985
408524	3.29425	3.04963	3.58015	2.28983	2.57046	2.66676	1.9222	2.34483	2.15056
408526	9.81282	9.71065	9.39547	9.65451	9.94118	9.78872	10.0568	10.4986	10.2613
408527	5.11645	5.13175	4.97636	5.21878	5.23419	5.27836	4.19298	4.45812	4.46989
408528	3.15704	3.5741	4.19219	2.64616	3.0072	2.58496	2.43829	2.90304	2.88362
408529	2.43029	2.09761	2.73552	1.41684	1.76129	1.51096	1.54102	1.53107	1.5509
408531	4.94205	4.93452	5.31179	4.82629	4.52042	4.57531	4.56986	4.91839	4.9607
408532	3.78555	2.7761	2.25096	3.49442	2.48285	2.70929	0.226509	0.238787	2.12102
408533	2.41684	1.9782	2.34483	1.3505	1.76129	1.4957	1.36177	1.25701	1.26303
408536	2.13093	2.58496	3.04614	1.852	1.47508	1.49057	2.61353	2.43829	2.57531
408538	0	0.111031	0.263034	0	0	0.0565835	0.62293	0.722466	0.695994
408539	4.78346	4.80581	5.34412	4.25399	3.48285	4.03034	3.13586	2.4957	2.58256
408540	7.12288	7.23544	6.62775	6.72055	7.14802	7.10329	7.24764	7.26115	7.37816
408541	4.02148	3.88947	4.59455	3.10266	3.13914	3.15543	2.69599	2.8679	3.05311
408542	1.25701	0.992768	1.45943	0.485427	0.782409	0.555816	0.669027	0.594549	0.739848
408543	4.75114	4.53605	4.65821	4.62819	4.68089	4.58015	3.33771	3.70377	3.25096
408544	0.739848	0.464668	1.66448	1.12433	0.641546	0.765535	1.26903	1	1.09761
408546	2.51602	2.29278	3.12267	1.32193	1.48027	1.43296	1.37295	1.1375	1.32193
408547	0.0840643	0.0840643	0.163499	0.0285692	0	0	0.0426443	0.0703893	0.0285692
408548	5.8846	5.51475	5.71012	4.93829	5.07639	5.33235	5.69404	5.43363	5.69655
408551	5.3799	5.44559	6.5932	6.47768	5.54102	5.58165	6.74886	6.75101	6.34501
408552	4.8953	5.07553	6.50779	6.58376	5.14812	5.44857	7.26162	6.63575	6.41109
408554	0.0143553	0	0.0285692	0	0.0143553	0.0426443	0.0143553	0.111031	0.0426443
408556	4.28688	3.83794	3.72683	3.73227	3.45681	3.87971	3.30159	3.15056	3.23419
408557	5.33378	5.15502	5.47119	4.99729	5.06953	5.19338	4.98959	5.0635	5.20006
408558	2.0072	1.83592	2.27501	1.03562	1.20163	1.28096	0.378512	0.632268	0.678072
408559	6.61574	6.84499	6.68454	6.25456	6.13278	6.27296	3.95327	3.848	4.35896
408561	5.58045	6.00428	7.44377	5.92932	5.56163	5.01391	5.38509	6.48269	5.85699
408562	4.42021	4.16912	4.62819	4.20945	3.67243	3.87086	3.57894	3.62877	3.72465
408563	0.344828	0.454176	1.03562	0.111031	0.163499	0.0840643	0.286881	0.137504	0.226509
408564	3.99548	4.82375	5.87061	1.85599	1.87184	2.15056	1.56071	1.25701	1.26303
408565	3.31179	3.0321	3.32193	1.97453	2.12763	2.44361	2.07724	2.39506	2.43029
408567	8.51274	7.85356	6.68299	7.78024	8.28868	8.46136	10.0299	9.83794	9.99391
408568	4.38957	4.01257	4.43763	3.65191	3.61941	3.87676	3.55582	3.37434	3.54102
408569	4.98641	4.79233	4.99095	4.15137	4.4489	4.55643	4.34979	4.09424	4.45878
408570	3.60526	3.71589	3.36737	4.6311	4.50716	3.9241	4.24945	4.08916	4.04963
408572	7.89542	7.75682	7.61279	7.25522	7.55344	7.57811	6.95268	7.09096	7.29646
408573	6.03804	6.29223	6.30049	5.51128	5.92908	5.86146	5.34518	5.93428	5.54102
408574	3.40599	3.34625	3.95047	2.40599	2.54597	2.71149	2.43296	2.48027	2.5008
408575	2.9782	2.85997	3.29278	1.61353	2.33056	2.34767	1.7866	1.93734	1.9486
408576	3.52482	3.19377	3.33485	3.27501	2.89724	2.73335	3.22651	3.08576	2.82375
408577	4.12681	3.70377	3.51728	3.38681	3.37434	3.32481	2.96162	2.93168	2.93734
408578	4.75596	4.62059	5.03958	4.58496	4.36597	4.58436	3.83794	4.03826	4.15543
408579	1.83592	2.01792	2.80323	1.36177	0.85599	1.1177	3.57531	3.14078	3.66107
408580	2.62059	2.58496	3.48414	1.63691	1.93357	2.16672	1.82375	1.95233	1.60881
408583	4.32912	4.45088	4.93121	3.51728	3.47119	3.848	4.05485	3.75382	4.83996
408585	4.76075	5.15987	5.40429	4.56071	4.60881	4.53232	3.78869	4.31976	3.90977
408586	0.545968	0.250962	0.454176	0.411426	0.704872	0.464668	0.632268	0.632268	0.678072
408587	2.53605	2.18587	2.32193	2.07724	2.42492	2.37295	1.87578	1.9222	1.91839
408589	7.13576	7.56079	7.91373	6.62454	6.86282	7.05409	6.86022	6.80503	6.98117
408590	3.57046	3.87184	4.60585	2.64847	2.95233	2.63459	2.78031	2.67807	2.97269
408591	4.71149	4.46858	5.13258	3.67356	3.73985	4.10685	3.75061	3.41007	3.68594
408592	3.12763	2.54597	4.20163	1.87971	1.9486	1.61353	4.64501	3.68257	4.35755
408594	4.15785	4.05918	4.65935	3.32912	3.488	3.33628	3.33771	3.51602	3.38957
408595	0.250962	0.0703893	0.189034	0.0285692	0.124328	0	0.111031	0.176323	0.0840643
408596	2.27501	2.51854	2.17951	2.0635	2.06695	2.30743	4.63807	4.31107	4.05658
408597	2.75489	2.76129	3.13093	1.78241	2.20163	1.82375	1.74416	2.40327	2.33342
408598	1.14405	1.27501	0.799087	0.545968	1.1177	0.432959	1.53605	1.64155	2.24489
408600	5.65793	5.61294	6.14221	4.81916	5.03078	5.68622	5.26679	3.77926	4.99005
408601	4.69877	5.26566	5.91049	4.7761	4.58376	4.82273	4.22728	4.12598	4.30012
408602	2.06695	1.85599	2.19219	2.36177	2.40327	1.9855	2.05658	2.45154	2.48027
408603	7.37504	7.54241	8.44721	6.6595	5.87774	6.15563	1.22033	0.678072	1.33342
408604	2.13093	1.70044	1.96347	1.41143	1.5509	1.72683	1.62293	1.68706	1.79077
408605	6.74846	6.3837	6.54458	5.34341	6.4224	6.05094	6.66434	5.98345	6.61014
408606	2.55827	2.6017	3.13586	1.42223	2.15056	1.98914	1.45943	1.26903	1.51602
408607	6.00966	5.77136	6.23343	6.47622	6.07318	5.70487	6.192	6.4165	6.16892
408608	0.650765	0.189034	1.70487	0.201634	0.495695	0	0	0	0
408609	3.23879	2.96347	3.84699	1.848	2.06005	2.6017	3.84097	2.03914	3.18587
408611	2.95606	2.71809	2.8679	1.78241	2.05311	2.1635	1.91073	1.58015	1.99639
408613	0.713696	0.565597	0.823749	0.214125	0.275007	0.0703893	0.0565835	0.124328	0.286881
408614	0.263034	0.526069	1.42223	0.0703893	0.189034	0.189034	0.485427	0.189034	0.238787
408615	4.1635	4.20789	4.45286	3.12598	3.43429	3.67243	3.06005	2.9982	3.10434
408616	2.16027	2.42761	3.02148	1.28688	1.57046	1.18903	1.44361	1.91456	1.57046
408618	4.35332	3.75702	4.7703	4.43763	2.18587	2.53356	5.14527	4.11437	3.34908
408619	3.95233	3.92505	3.96901	3.98185	3.9607	3.55704	3.38267	4.13011	3.63691
408620	4.39643	4.71205	5.02326	4.08491	4.37573	4.11353	3.78136	3.8339	3.91552
408621	7.34047	7.55474	8.19096	6.89797	6.75529	7.04275	6.62921	6.78555	6.61427
408622	4.17951	4.66619	5.0321	3.78973	4.16027	3.6837	3.65992	3.76022	3.51223
408623	4.2555	4.25701	4.59515	4.57471	4.20789	4.30086	3.58135	4.1914	4.01525
408624	2.22033	1.9855	2.48285	1.41143	1.37851	1.65535	1.25701	1.28688	1.31615
408625	2.65992	2.27501	2.72028	1.66448	1.62293	1.79077	1.58496	1.54597	1.57531
408626	4.63633	4.42089	4.52482	4.0027	4.26754	4.33842	4.36877	4.2555	4.33414
408631	2.32481	2.08406	2.7866	1.78241	1.87971	1.70487	1.926	2.45418	2.07382
408632	5.26941	5.53263	5.73145	4.72083	4.92125	4.95606	4.45812	4.49185	4.74792
408633	5.62059	5.86938	5.43162	5.91385	6.13525	5.90087	5.65478	5.93499	5.63023
408634	4.98687	5.32912	5.95907	5.09592	4.8535	5.01837	4.3512	4.393	4.51728
408635	3.58976	3.61353	4.23726	2.59216	2.58256	2.68706	2.18587	2.19849	2.17951
408641	3.1811	3.69933	4.41819	2.40327	2.42223	2.7761	1.4489	1.5509	1.3505
408642	3.9241	3.84197	3.38957	2.95233	3.46074	3.43829	3.35191	2.90497	3.36597
408643	6.82502	6.8835	8.81121	7.10988	7.47151	7.07339	9.33557	8.53255	9.05129
408645	0	0	0.0565835	0.0285692	0.0143553	0.0143553	0.0703893	0.0143553	0.0426443
408646	0.0285692	0.111031	0.238787	0	0.0285692	0.0426443	0.111031	0.15056	0.111031
408648	6.30287	6.27705	6.68832	5.54473	5.72901	5.93499	5.28096	5.52857	5.61794
408649	4.5472	4.12928	4.69321	4.99639	4.78136	4.26754	5.17632	5.14323	5.19849
408650	8.97725	8.80484	10.2624	8.40314	7.32057	7.7828	5.66647	4.81198	5.28614
408652	5.01078	4.61941	5.40259	4.43496	4.41954	4.49313	4.67129	4.80839	4.77558
408653	1.61353	1.77821	2.38957	1.61824	1.87578	1.11103	1.57046	1.37851	1.1375
408654	7.91079	7.8062	7.94953	7.98254	8.04549	7.82024	7.27398	7.9404	7.69551
408655	4.73118	4.80323	5.12184	4.54905	4.5601	4.62	4.23726	4.77347	4.48285
408656	2.83794	2.61117	3.17313	1.63691	1.73985	1.93734	1.51096	1.44361	1.76977
408657	3.70708	3.52105	3.74201	2.68706	2.79701	2.79494	2.64155	2.57773	2.83592
408658	4.48929	5.16912	5.04264	4.8268	4.46532	4.90448	7.64616	7.62125	7.35738
408660	0.925999	0.9855	1.11103	0.910733	0.831877	0.731183	0.956057	1.11103	1.01436
408661	1.68257	1.87184	3.33771	2.15056	2.08406	1.09085	1.22033	3.43429	1.13093
408662	1.47508	1.10434	1.34483	0.748461	0.604071	0.948601	0.632268	0.584963	0.722466
408663	0.941106	1.02857	1.65535	0.799087	1.28096	0.516015	0.992768	1.4957	1.36737
408664	3.62644	3.43429	4.6865	3.7761	3.50589	3.08236	3.37712	3.87774	3.52356
408666	6.11977	5.76686	6.27873	6.88277	6.39729	6.50255	6.71122	6.98231	6.63967
408668	3.43962	3.28244	3.6427	2.87774	2.81762	3.13914	3.08746	2.94298	2.75489
408669	4.67582	4.96763	5.02547	5.75034	5.54998	5.10056	5.70819	5.73525	5.1297
408670	3.26454	3.07382	3.3978	2.59694	2.83592	2.59932	2.87971	3.04614	2.92029
408672	6.23266	6.58586	6.86208	5.84273	6.00832	5.848	5.13052	5.82349	5.64847
408673	3.89239	4.13011	4.24108	3.55582	3.66448	3.99458	3.56194	3.90593	3.86592
408674	0.678072	0.871844	0.536053	0.678072	0.0840643	0.31034	0.201634	0.15056	0.238787
408675	7.06318	7.12701	6.94685	6.59634	6.71383	6.77109	6.98493	7.31542	7.24498
408676	4.09001	3.95513	4.45746	4.53232	4.68706	4.16591	4.42694	4.51159	4.1635
408677	6.22824	5.96694	7.57266	6.95664	5.92006	6.94216	6.34625	6.01436	6.0955
408678	3.79805	3.91361	4.40327	3.18269	3.37434	3.41819	3.4957	3.85798	3.76977
408680	0.111031	0.15056	0.298658	0.0143553	0.0143553	0.0426443	0.0143553	0.0143553	0.0426443
408685	6.14873	5.86938	6.81903	5.71973	5.50112	5.43229	5.09592	4.97131	5.1534
408686	8.92701	8.85047	9.03485	8.19928	8.42404	8.55551	7.46491	7.163	7.26397
408687	4.853	5.22381	5.86567	3.33342	3.79597	4.18031	3.24641	3.06005	3.52231
408688	1.40054	0.773996	1.65076	0.333424	0.613532	0.400538	0.15056	0.594549	0.250962
408689	8.25371	8.10706	6.44062	7.45681	8.40259	8.13283	9.70853	9.89748	9.72289
408691	7.96919	7.94808	7.81813	7.83321	8.2057	8.01447	7.58135	7.77281	7.62877
408693	6.32481	6.08746	6.72247	5.95977	5.9222	5.71973	5.26078	5.78503	5.55152
408694	6.33342	6.01413	6.40412	7.03727	6.47881	6.0594	6.78934	7.10108	7.0635
408695	4.6893	4.09845	7.23467	4.03826	4.05832	4.18031	5.03166	4.75489	5.12598
408696	4.00988	3.43029	5.77716	3.59096	3.12267	3.34625	5.03122	3.94767	4.62234
408697	2.20163	2.21412	3.23419	1.30451	0.85599	1.13093	0.687061	0.565597	0.748461
408699	1.0072	1.07039	1.59455	0.565597	2.27202	0.782409	1.52105	1.23879	1.85599
408701	2.76765	2.5435	2.88753	1.56071	1.75275	1.74416	1.79494	1.73118	1.852
408702	4.92552	5.08958	5.08364	5.23726	5.29389	5.07852	5.48349	5.49057	5.40156
408705	3.69599	3.51979	4.0072	2.37016	2.51349	2.5008	2.24793	2.13093	2.16672
408706	4.68874	4.51979	4.6153	3.51854	4.93829	3.96901	3.67694	3.81558	3.8846
408708	5.48253	5.99277	6.1152	5.3345	5.47411	5.45385	4.59515	5.23304	4.99503
408710	3.32337	3.53854	4.06091	2.25701	2.57773	2.51602	2.5008	2.59455	2.41684
408711	5.76261	6.33092	6.5656	5.72982	5.85549	5.73606	5.17073	5.65392	5.42391
408712	3.02503	3.05658	3.47249	1.75702	1.9222	2.29572	1.93734	1.60881	1.84398
408713	3.46858	3.96625	3.58015	3.53356	3.8679	3.86592	3.41278	3.39506	3.26903
408714	0.62293	0.641546	0.918386	0.594549	0.659925	0.389567	1.29278	1.26303	1.10434
408716	1.64616	1.49057	1.72247	0.704872	0.62293	0.765535	0.669027	0.584963	0.695994
408717	5.69293	5.50526	6.63677	4.92884	4.35896	4.66789	6.32715	6.06609	6.22516
408718	2.88166	3.11437	3.31034	2.21101	2.55336	2.45943	1.70044	2.0635	1.54597
408721	5.29719	4.90593	4.8525	6.55873	6.18943	6.94205	7.40003	6.85375	6.84449
408722	0.992768	0.956057	1.44361	0.516015	0.505891	0.669027	0.632268	0.31034	0.505891
408723	6.89191	6.99095	7.32661	7.07007	7.14802	7.02037	7.34305	7.23429	7.11728
408724	1.38957	1.44361	1.34483	1.24489	0.847997	1.09085	1.63227	1.45943	1.65535
408725	1.25701	1.26903	1.25701	0.704872	0.815575	0.992768	1.0072	1.22033	0.963474
408726	3.48543	3.74201	4.35262	3.91648	4.37921	3.52482	8.21218	7.86208	7.76042
408727	0.250962	0.189034	0.773996	0.0565835	0.0840643	0.0285692	0	0.0285692	0.0285692
408728	2.85798	3.44228	3.01078	1.97453	3.25248	1.80735	2.32769	3.51475	2.30451
408729	4.86493	4.94392	4.76818	5.35896	5.15704	5.08704	4.38612	4.48349	4.76075
408730	2.6893	2.34767	2.55336	2.36177	2.26604	2.36457	1.52105	1.37295	1.58015
408732	3.6017	3.52607	3.72465	3.851	3.68594	3.49185	1.16993	1.32193	1.68257
408733	6.35103	6.16752	6.85649	5.74766	5.60259	5.42828	4.63865	5.37643	5.4591
408734	3.89142	3.99277	4.04439	4.32265	4.63517	3.97728	4.20242	4.30012	3.9542
408740	1.25096	2.8339	2.12102	1.31034	0.748461	2.6017	0.948601	1.26303	1.15704
408741	3.09424	4.36177	4.54164	3.62761	4.73064	3.28688	4.64904	2.95233	4.85549
408742	2.97269	2.41954	2.61353	1.83996	1.78241	2.26903	2.12763	2.05311	2.44095
408748	4.91313	4.81147	4.89579	4.73498	4.77821	5.02636	4.86987	4.9905	4.95977
408749	2.90304	2.62994	3.36877	2.07382	1.98185	2.24793	1.71809	1.5509	1.81147
408750	3.31615	3.87184	3.80012	2.6893	3.01614	2.9222	2.34483	3.46336	3.14731
408751	6.26416	6.57122	6.86901	5.95675	6.0492	6.02348	5.22419	5.52638	5.61883
408752	3.80941	3.22188	3.53356	2.46728	2.57531	3.2555	2.47249	2.11103	2.66903
408754	2.31904	1.73985	2.05658	0.748461	1.15056	0.948601	0.85599	0.659925	0.739848
408755	5.79077	6.44841	6.91301	5.72247	5.45845	5.66846	4.27053	4.59335	4.58436
408758	2.62761	2.17632	2.38405	2.26903	2.11437	2.23266	2.0321	1.94486	1.9486
408759	3.78973	3.9644	4.70044	3.74201	3.79286	3.89045	2.67582	3.29719	2.86196
408761	0.516015	0.422233	1.09761	0.286881	0.298658	0.15056	0.722466	0.432959	0.454176
408762	1.36177	1.47508	1.80323	0.565597	0.903038	0.879706	1.01436	0.970854	0.910733
408763	3.17153	3.09592	3.9607	2.86592	2.87774	2.852	2.37016	2.71589	2.54844
408764	0.163499	0.0703893	0.0565835	0.0976108	0.0285692	0.0285692	0.0143553	0.0143553	0.0143553
408766	4.1643	3.93168	4.59156	3.68818	3.68145	3.89724	3.42358	3.34199	3.44626
408767	0.475085	0.454176	0.641546	0.565597	0.545968	0.432959	0.970854	0.871844	1
408769	0.0565835	0.214125	0.286881	0.0976108	0.0840643	0.137504	0.238787	0.124328	0.124328
408770	2.10434	1.95606	2.80941	1.23266	1.03562	1.0635	1.3505	0.992768	1.40054
408773	3.74953	4.51286	4.50016	3.22033	3.78031	3.66676	3.1127	3.52607	3.29572
408774	3.55949	2.9222	3.23266	2.55336	2.16027	2.20789	3.21257	2.48285	2.69822
408775	4.24869	3.79181	3.62059	3.76765	3.69933	3.5435	3.53481	3.76447	3.53481
408777	5.84373	4.47184	3.34483	6.32409	6.14139	5.73037	6.24641	5.43663	5.97062
408779	5.70293	5.47216	6.70363	5.75596	5.1177	5.34554	5.6792	5.59634	5.6097
408780	2.91456	2.72465	3.58256	2.56071	2.31615	2.848	1.87971	2.37851	2.15704
408782	10.003	10.3565	10.1908	10.6769	11.0557	10.4209	10.7814	11.9681	11.1654
408783	5.0197	5.58676	5.93758	4.54535	4.73118	4.82171	4.07724	4.17473	4.21412
408784	5.7412	6.08704	6.55351	5.13422	5.35262	5.39815	4.80787	4.98504	5.00045
408785	4.03474	4.19535	4.44162	3.29866	3.86196	3.51602	2.9241	3.03034	3.02326
408786	1.78241	0.863938	1.87184	1.09761	1.44361	1.15704	1.63227	1.59455	2.03914
408787	5.36737	3.06523	5.63023	3.51979	2.63923	6.79377	6.05202	6.85087	7.23266
408788	12.4529	11.4414	11.1794	13.965	13.0008	12.45	12.9552	12.6436	12.2515
408789	0.367371	0.575312	1.70487	0.495695	0.443607	0.464668	1.70929	0.933573	0.748461
408790	5.20398	5.20163	5.60199	4.31904	4.43563	4.81506	5.06609	4.60999	4.87873
408791	1.21412	1.12433	1.45943	0.632268	0.536053	0.604071	0.575312	0.536053	0.695994
408792	5.23764	5.22805	5.9241	3.81455	4.12184	4.58616	4.57168	3.92029	4.18666
408793	2.76977	2.65535	3.29131	2.31325	2.39506	2.26303	2.27202	2.64616	2.59932
408794	3.83491	3.43029	3.36177	2.98185	3.69711	3.10601	2.84398	2.9982	3.0321
408796	3.87086	3.91552	4.34483	2.73769	2.93734	3.34341	2.67582	2.63459	2.71149
408797	5.94556	5.37051	7.29214	6.4138	5.43496	5.55428	4.25399	3.59813	3.81147
408799	10.31	10.7694	10.5013	10.1397	10.6787	10.6312	10.8795	10.9368	10.9614
408801	2.90689	3.39917	4.36807	1.1177	2.84197	1.0635	0.799087	0.815575	1.74416
408803	1.46467	1.79909	1.46467	0.613532	0.782409	0.536053	0.475085	0.632268	0.356144
408804	0.0285692	0	0.0976108	0	0	0.0143553	0.0143553	0	0
408805	4.24793	4.11437	4.17712	4.20398	4.28392	3.71699	4.40667	4.82171	4.79442
408807	8.44448	8.88816	10.6518	6.40412	5.79025	6.41566	2.56316	1.65535	3.7148
408808	7.28947	7.11967	7.86765	6.29223	6.31433	6.65935	6.1631	5.47346	5.90207
408809	0.124328	0.15056	0.367371	0.124328	0.0565835	0.176323	0.15056	0.0703893	0.0840643
408810	1.80735	1.4957	2.15056	1.18269	1.34483	1.12433	1.43296	1.85997	1.51096
408811	4.28318	3.6311	4.14078	3.1811	3.04614	3.46858	3.54473	2.72247	3.12763
408814	4.02768	4.29205	4.8485	3.77189	3.79494	3.78764	3.63923	4.09592	3.65306
408815	0.799087	0.555816	0.659925	0.238787	0.250962	0.214125	0.286881	0.163499	0.226509
408817	9.46301	9.51826	9.13253	8.95137	8.48921	8.57429	9.13876	10.4117	9.69742
408818	3.94673	4.65992	4.22497	2.97453	2.93734	2.64386	3.3799	3.49825	3.08746
408819	6.96081	7.08969	7.16972	7.29398	7.2031	7.29168	7.29398	7.37278	7.17333
408820	4.82629	4.78503	5.40973	4.05398	3.83289	4.22651	3.61117	3.39643	3.60999
408821	9.64144	9.24918	8.55355	10.1049	10.0624	9.90448	9.09722	9.73256	9.37983
408822	0.163499	0.0426443	0.214125	0.137504	0.0426443	0.0285692	0	0.0285692	0.0426443
408824	2.73118	2.10769	2.22342	1.926	1.80735	1.68257	1.35614	1.14405	2.80735
408826	2.852	2.10434	2.22342	3.18587	2.8679	2.86987	4.51223	3.86691	4.23266
408827	6.50255	5.75302	4.57471	7.16621	6.92196	6.46499	6.63096	7.1267	6.9438
408828	2.04264	1.99639	1.73985	2.01078	2.06695	1.90304	2.17632	2.0036	2.08746
408830	0.111031	0.163499	0.495695	0.0143553	0.0143553	0.0565835	0.0285692	0.0285692	0.124328
408831	4.30743	4.25323	5.1152	3.7666	3.47768	4.05224	3.81967	3.87971	3.92979
408833	7.14027	7.24783	6.69321	6.77965	6.94228	7.02447	6.4494	6.94251	6.68636
408834	3.48285	3.78136	4.78816	2.94298	2.91648	3.15056	1.98185	2.15381	2.08066
408835	1.33914	1.1177	1.8953	1.5509	1.10434	0.992768	1.23266	1.26903	1.25096
408836	7.54203	7.80219	8.4654	7.91958	7.88692	7.11353	7.5672	7.85649	7.9798
408837	7.10769	7.5428	7.75909	6.60481	6.82871	6.93062	6.87615	7.06372	6.95977
408839	0.475085	0.389567	0.748461	0.378512	0.189034	0.163499	0.250962	1.31615	0.137504
408840	2.90881	2.76765	3.01078	2.07382	2.08066	2.24793	2.12763	2.31034	2
408841	0.137504	0.111031	0.31034	0.111031	0.0703893	0.0976108	0.0703893	0.0703893	0.0426443
408842	2.7761	2.65535	3.04963	1.852	2.32193	2.11437	1.39506	1.68706	1.55582
408843	4.62234	4.6837	5.17871	4.04264	3.88947	4.37295	3.91073	3.90207	4.03474
408844	5.06824	5.13709	6.1534	4.90737	4.67356	5.02547	3.71699	4.99503	4.09508
408845	0.748461	0.613532	0.678072	0.475085	0.545968	0.454176	0.963474	0.948601	1.29866
408846	2.18269	1.96347	2.44626	1.33914	1.39506	1.29278	1.21412	1.13093	1.27501
408847	4.26754	4.52857	4.27202	4.51033	4.66278	4.39025	3.91456	4.58916	4.18428
408848	6.72438	7.17363	7.71088	6.20085	6.19731	6.22766	5.85674	6.51948	6.10748
408850	4.393	4.10266	4.69655	2.86592	2.81147	3.1177	2.70266	2.87381	2.79077
408851	6.70363	6.59171	7.38258	5.67751	5.68229	6.03386	5.87774	5.34127	5.60851
408852	6.6907	6.40956	6.8835	7.66534	7.17852	6.68145	6.75942	6.80735	6.70169
408853	6.34625	6.66021	7.01156	5.69432	7.18557	6.1471	5.74443	5.9644	6.02326
408855	3.49697	3.16511	4.15218	2.81762	3.12102	3.21101	2.774	2.56316	2.84398
408857	0.31034	0.62293	0.545968	0.111031	0.111031	0.137504	0.62293	0.389567	0.0976108
408859	3.1127	3.52857	4.21335	2.20477	1.77821	1.91073	1.47508	1.48027	1.43296
408860	4.37504	4.43962	4.75809	3.78869	4.12102	4.31542	4.10685	4.33628	4.4489
408862	3.44361	3.76871	4.43363	3.77083	3.9514	3.46597	3.73118	4.04614	3.86493
408863	0.773996	1.1635	1.79494	0.773996	0.321928	0.641546	1.17632	1	1.17632
408864	5.75515	6.53683	6.79909	4.83744	5.29315	5.62673	5.85599	5.89142	6.11478
408865	0.111031	0.0840643	0.214125	0.111031	0.0426443	0.0703893	0.0703893	0.124328	0.0840643
408866	4.03826	3.79181	3.8953	3.19692	3.29719	3.58616	3.24031	3.10769	3.33628
408867	5.22805	5.19417	5.69014	4.91743	4.73769	5.02459	3.85	3.68257	3.80839
408868	4.49313	4.37921	5.33593	3.44493	3.93263	3.95513	4.11437	4.27352	4.25776
408869	6.66789	6.49474	6.91373	6.83378	6.5245	6.26566	6.78738	6.82235	6.7786
408871	7.20477	6.93086	7.36203	6.51317	5.52325	6.20945	3.32481	3.07895	3.09255
408872	4.23573	4.60644	5.63923	4.41007	3.93452	3.9514	3.5373	2.69153	3.08746
408874	3.51349	3.56071	4.44427	3.21257	3.24641	2.88753	2.70487	3.04439	2.46728
408875	5.98596	6.34305	7.55005	5.8339	5.56986	5.95699	4.77452	5.16952	5.08491
408876	5.99752	5.9814	5.97751	6.18903	5.97246	5.87946	5.30378	5.80297	5.71452
408877	4.00809	3.37295	3.52857	4.48929	5.21257	4.71589	4.06781	4.44162	3.80941
408878	0.0976108	0.0976108	0.201634	0.0426443	0.0143553	0.0565835	0.0143553	0.0143553	0
408880	0	0.298658	0.475085	0.163499	0.0426443	0.124328	0.163499	0.378512	0.0426443
408882	4.6311	4.63285	5.02148	3.61117	3.93829	3.96162	4.03122	3.57531	4.06178
408883	2.65076	2.81352	3.68145	1.83592	2.27798	2.26003	1.7137	1.65535	1.83592
408884	0.575312	0.704872	1.79909	0.536053	0.298658	0.475085	0.356144	0.286881	0.238787
408886	4.41684	3.96625	3.69377	5.22535	4.74953	4.71864	4.29719	4.51349	4.02945
408887	4.89627	5.01748	6.21568	3.58376	3.22033	3.6311	3.33628	3.31759	3.23726
408888	3.74739	3.46205	3.75702	3.64847	3.35332	3.46989	3.774	3.37016	3.54226
408889	5.26679	4.98231	5.43062	4.17393	4.0993	4.31107	4.36036	4.35755	4.66789
408890	4.08831	4.10852	5.44659	3.86394	3.46728	3.68145	2.79701	2.95233	2.61589
408891	5.39197	5.58526	5.39506	5.39472	5.69181	5.29609	4.98231	5.43329	5.20906
408892	6.16269	6.24831	6.59708	5.90497	5.73173	6.02481	5.36072	5.55612	5.44427
408894	3.86691	3.51979	3.73335	3.89336	3.99277	3.75168	2.75061	2.98914	3.04614
408896	0.0426443	0	0.111031	0.0426443	0.111031	0.176323	0.250962	0.189034	0.432959
408897	4.31687	3.42089	4.18031	3.67016	4.82883	4.44626	3.54226	3.3978	3.93452
408898	2.80323	2.35332	3.55704	3.71809	2.3505	2.7137	2.7137	2.5656	2.74631
408900	4.20945	4.18666	4.89142	3.27053	3.58736	3.72137	4.00899	3.73118	3.64847
408901	6.66647	6.71809	6.9629	6.11249	6.21296	6.30415	5.92148	6.19554	6.2407
408902	0.0426443	0.124328	0.411426	0.0840643	0	0.0976108	0.250962	0.238787	0.15056
408903	3.36597	3.81352	4.22342	3.28244	2.96532	2.96717	2.84197	3.04439	3.01614
408904	7.53146	7.12949	7.2926	6.65664	6.75074	6.89057	7.19052	6.71301	6.92979
408905	1.72683	1.34483	1.78241	1.08406	1.18269	0.831877	1.02148	1.07039	1.09761
408906	1.91073	1.1375	1.57531	1.5008	1.30451	1.28688	0.669027	0.847997	0.9855
408908	1.63227	1.72683	2.46467	1.18269	1.4489	1.05658	1.09085	1.17632	1.02857
408909	8.08066	8.02337	7.90014	8.15502	8.10952	8.26444	8.11239	8.10847	8.10029
408910	2.31325	2.01792	1.9782	2.96901	3	2.30743	2.64616	3.18745	2.57046
408911	2.80941	2.71809	3.21257	1.87184	1.91073	2.17313	2.05658	1.89918	2.09424
408914	0.124328	0.0703893	0.189034	0.432959	0.0565835	0.0840643	0.0976108	0.604071	0.0840643
408915	2.64386	2.32481	2.54597	2.33342	2.1635	2.12102	1.50589	2.1635	1.83188
408916	0.163499	0.0976108	0.475085	0.0840643	0.0840643	0.0565835	0.0143553	0.0703893	0
408917	0.189034	0.0426443	0.111031	0	0	0.0426443	0.0703893	0.0426443	0.0285692
408918	8.96376	9.18512	9.35151	8.80645	8.82566	9.00509	8.03656	8.32089	8.17642
408920	7.6691	7.90527	8.09429	8.20838	7.8976	7.73491	7.46148	7.48961	7.42004
408922	0.565597	0.659925	1.59455	0.0703893	0.0285692	0.344828	0.275007	0.214125	0.344828
408923	2.29572	2.37573	2.87971	1.70487	3.18269	1.65992	2.12763	2.43296	2.02857
408924	3.68145	3.87283	4.77136	2.73552	2.46467	3.08236	1.80323	1.74846	2.58015
408925	2.9222	2.74416	3.18428	2.18903	2.38681	2.46728	2.26903	2.32193	2.49313
408926	3.30305	3.26454	4.69209	1.83188	1.26303	1.81147	0.650765	0.555816	0.594549
408928	9.02217	9.64645	9.83821	8.34056	9.95222	8.93896	7.46858	8.34514	7.76401
408930	0.613532	1.81967	2.75275	0.176323	0.214125	0.604071	4.14731	3.70155	4.15381
408934	0.555816	1.5509	0.321928	1.33342	0.594549	0.604071	0.0426443	0.0703893	0.111031
408935	0.0143553	0.0703893	0.275007	0	0.0285692	0.0565835	0.111031	0.0703893	0.124328
408936	6.93534	6.75902	6.95128	6.2878	6.67101	6.23189	6.35315	6.88813	6.4957
408937	9.36669	9.80727	10.5657	9.43915	8.58871	8.7287	9.7203	9.71644	9.32852
408939	6.12578	6.38267	6.75916	5.54133	5.848	5.82528	5.17712	5.26191	5.32157
408942	5.00675	4.6605	5.41785	5.49665	4.83441	4.95093	4.81147	4.37434	4.98231
408944	5.0691	5.98732	6.18884	4.94111	5.35297	5.62848	4.99684	5.58796	5.22458
408945	2.81967	2.64386	2.7845	2.91265	3.01078	2.50589	2.17951	2.01792	1.81147
408949	3.39094	3.08746	3.76447	2.86987	3.03562	2.62994	2.50589	2.71809	2.70708
408950	8.24982	8.47561	8.47768	7.66569	7.86987	7.76871	7.9782	8.48297	8.0881
408951	7.99808	7.42601	7.37808	7.9166	8.03595	7.83763	7.59895	7.33575	7.29195
408952	6.68664	6.21257	6.53387	6.20633	6.0343	6.24527	5.68818	6.19633	6.18468
408953	5.46597	6.23132	7.37556	4.37086	4.94392	5.10308	4.21568	4.50462	5.02281
408955	5.11478	4.60348	4.17871	4.89142	5.07039	4.79649	5.59932	5.45943	6.10873
408956	0.782409	0.669027	0.918386	0.367371	0.344828	0.389567	0.321928	0.286881	0.275007
408957	3.17632	3.10098	3.68145	2.65076	2.56071	2.71589	1.81147	1.80323	2.02503
408958	0.704872	0.831877	1.82782	0.669027	0.250962	0.485427	0.356144	0.485427	0.443607
408959	3.49057	3.55213	4.64616	2.79701	2.23573	3.11936	2.53605	2.09761	3.03386
408960	0.0143553	0.0976108	0.0976108	0.0143553	0.0143553	0.0285692	0.0840643	0.0565835	0.124328
408961	8.44526	8.13078	9.57544	8.40152	7.5194	7.97464	6.05853	4.57531	5.17073
408963	7.29103	6.9913	7.51286	7.72342	7.17842	6.8913	7.71918	7.21897	7.45195
408964	6.23649	6.28559	7.03287	6.05028	5.92624	5.69265	5.75542	6.0847	6.04549
408965	0	0.378512	0.765535	0	0.31034	0.0703893	0.0840643	0.0703893	0.226509
408966	6.68215	6.99718	7.41473	6.3637	6.39523	6.34465	5.80426	6.35685	6.0813
408967	3.6017	3.54967	4.42962	2.31615	1.9782	2.04963	1.67807	2.04614	1.87184
408968	7.0607	6.94977	7.11624	6.14098	6.51112	6.67892	6.2384	6.35614	6.49233
408969	3.35755	3.25096	3.95606	2.24184	2.20477	2.61824	2.22342	2.33056	2.26604
408970	1.0072	1.09085	1.31034	0.85599	1.60407	1.27501	4.33985	3.9982	4.41346
408971	5.92505	5.63227	6.02215	5.94813	5.39951	5.4192	4.18428	3.45418	4.05311
408972	2.47768	4.55766	4.30159	1.67807	1.40054	2.94298	2.16027	2	3.81147
408973	2.06695	2.31615	2.86196	1.15056	0.678072	0.807355	0.15056	0.0285692	0.176323
408976	3.36597	3.15056	4.05572	2.65992	2.59216	2.44626	2.46728	2.49825	2.35332
408979	8.97808	9.16531	9.91437	8.96841	9.0594	8.26547	8.11998	8.81243	8.19412
408980	5.01703	5.29315	5.08151	4.45549	4.916	5.00764	4.41346	4.89239	4.71973
408981	6.6476	6.62278	7.23917	5.74335	5.78921	5.88557	6.05572	6.43112	6.21218
408982	7.1336	7.46303	7.71301	6.87234	6.87639	6.92469	6.33771	6.79792	6.50732
408983	5.46172	5.61648	6.13196	4.94907	4.9814	4.88264	4.90497	5.48382	5.43729
408984	7.10108	7.27006	7.04275	6.93628	7.11124	7.24441	6.85474	7.29563	7.00146
408985	0.250962	0.124328	0.356144	0.0703893	0.321928	0.124328	0.0703893	0	0
408986	8.37265	8.3703	8.27705	8.29264	8.30943	8.3189	7.85966	8.17592	7.81641
408987	4.0027	3.93263	4.90737	3.85699	3.45022	3.51223	3.64155	3.34056	3.23266
408988	0.201634	0.15056	0.31034	0.0565835	0.0285692	0.0703893	0.0143553	0.111031	0.0703893
408989	4.48736	4.78921	4.61589	4.27724	4.16108	4.48478	4.82629	4.57773	4.75862
408990	3.07039	3.0321	3.35473	2.48285	2.47768	2.56071	2.26903	2.90304	2.64386
408991	1.35614	2.70044	0.659925	0.831877	3.33485	0.765535	0.163499	2.09085	0.773996
408992	0.687061	0.555816	0.475085	1.09761	0.411426	0.678072	0.799087	0.722466	0.895303
408996	5.31288	5.1416	5.72765	5.49474	5.43095	4.91839	5.3067	5.57682	5.39575
409000	0.0426443	0.0285692	0.111031	0.0426443	0	0.0143553	0.111031	0.0840643	0.0285692
409001	7.95983	7.6585	8.83226	8.45195	8.00276	7.66832	6.78908	7.13832	6.7952
409002	0	0	0	0	0	0.189034	5.14405	3.30743	5.08704
409003	0.0143553	0.0285692	0.226509	0.111031	0.0703893	0	0.201634	0.0426443	0.124328
409004	4.74953	4.72901	5.03958	3.93734	4.2502	4.20555	4.26679	4.12184	4.337
409005	5.11811	5.15583	5.7879	4.94064	4.92029	4.92552	4.39163	4.50843	4.43563
409006	3.25399	2.68482	3.32048	3.38819	3.17951	2.97453	2.88947	2.97453	2.94298
409007	6.44195	6.34891	7.01056	6.7339	6.39763	6.41735	6.93204	7.0421	6.72642
409009	2.86987	2.65076	3.10266	2.69153	2.92029	2.16672	2.20477	2.90111	2.61824
409010	3.43962	3.29278	3.853	2.46728	2.41414	2.93168	2.37295	2.14078	2.48543
409011	5.61147	6.0321	6.33664	5.12267	5.15218	5.4591	4.86641	4.85	4.82579
409012	8.07975	7.81166	8.5752	6.79051	7.18795	7.29453	6.65091	6.64198	6.82579
409015	6.81596	6.6476	5.96832	6.71342	6.60659	6.78803	5.85375	5.98413	6.00742
409016	0.0565835	0.0426443	0.15056	0	0	0.0285692	0.15056	0.0285692	0.0703893
409017	2.45943	2.38128	3.19535	1.10434	1.53605	1.69599	0.731183	1.11103	1.05658
409018	1.69153	2.14731	2.58015	0.333424	1.36737	0.678072	0.137504	0.895303	1.05658
409019	4.67073	4.90737	5.52388	4.36947	4.25323	4.39575	4.13011	4.19771	4.06178
409020	5.0917	5.11645	5.49057	5.5435	5.52482	5.01123	6.58901	6.74025	7.31931
409022	5.38543	5.0045	5.67299	4.82883	4.48671	4.79494	4.65992	4.916	4.71589
409023	3.7301	3.83693	4.16672	3.30451	3.08406	3.19377	2.97453	3.86295	3.87774
409024	4.94064	4.84348	4.75007	4.60407	4.83086	4.69544	4.51602	4.83592	4.6605
409025	4.03738	4.16993	5.00225	4.10852	3.35191	3.67582	4.82629	4.75328	4.38267
409026	7.78647	7.92202	8.18428	7.8334	7.71582	7.75268	6.96878	7.31025	7.06167
409027	2.97085	2.88753	2.90304	3.17473	2.96162	2.94298	3.22805	3.16027	4.44692
409028	3.31759	2.89336	3.19535	2.41954	2.26903	2.74631	2.35332	2.28983	2.41684
409032	4.05745	3.7866	4.10182	3.35896	3.32481	3.45022	3.30597	3.12928	3.2854
409034	2.59694	2.22651	3.05137	2.10769	1.80735	1.99639	2.11103	2.01436	1.97085
409036	6.52325	7.02934	7.37243	5.83491	6.17652	6.25001	5.41819	5.55275	5.43829
409038	1.79494	1.68706	2.5509	0.871844	1.36177	1.9222	2.38128	2.93546	2.8953
409039	2.83794	2.61589	3.22342	2.34199	1.87184	2.56071	1.9855	1.85997	1.9782
409041	4.00988	3.53356	4.01167	3.27501	3.45549	3.51728	3.57046	4.2555	3.2765
409042	0.333424	1.54597	0.83996	0.124328	0.0426443	0.226509	0.0703893	0.0703893	0.0426443
409043	0.687061	1.1375	2.40599	0.910733	0.565597	0.910733	2.45418	1.64616	2.04963
409045	3.40327	2.8339	3.03034	2.15704	2.25399	2.17632	2.17632	1.76977	1.70487
409046	2.80116	2.60407	3.26454	1.89918	1.95977	2.08066	1.47508	1.58015	1.74846
409047	1.99639	2.13422	2.31325	1.38405	1.62293	1.68706	1.56071	1.61824	1.48027
409049	2.82375	2.64155	3.16189	1.62293	1.76129	1.74846	1.56071	1.42223	2.68032
409050	4.58135	5.14527	5.43563	3.31904	3.31759	3.22959	2.7137	2.68032	3.22188
409051	5.15826	5.06134	6.38076	4.22342	4.18428	4.12516	4.49249	4.33557	4.39094
409053	4.45878	4.24108	4.74416	3.46597	3.18587	3.62293	3.20789	2.93168	3.15704
409055	5.65478	5.64155	6.224	4.74953	4.77979	5.04308	5.08789	4.45483	5.04308
409056	0.575312	0.464668	0.669027	0.226509	0.505891	0.505891	0.163499	0.31034	0.367371
409057	9.4697	9.69888	10.1741	8.37552	8.87609	8.97479	10.2839	10.1063	10.0706
409059	2.98003	2.74846	3.22497	2.07382	2.35332	2.44095	2.31325	2.22959	2.33628
409060	1.79494	2.35614	3.53107	0.731183	0.545968	1.36737	1.95606	1.77821	3.09761
409061	5.60348	5.51916	6.31107	3.47508	4.65134	4.1643	3.13586	4.29719	4.65878
409062	4.48478	4.51096	4.93734	3.68706	3.89336	3.95977	3.43429	3.42089	3.50589
409063	0.356144	0.545968	0.748461	0.263034	0.333424	0.263034	0.226509	0.0426443	0.15056
409064	5.15381	5.26115	5.02989	5.55152	5.38336	5.53325	5.7241	5.84775	5.70791
409065	5.77215	5.77505	6.10308	5.74416	5.50906	5.31759	4.8515	4.92647	4.849
409066	6.39249	6.62644	6.63401	5.58376	6.24755	6.08172	6.53931	6.60229	6.64155
409068	6.57334	6.55044	6.79325	6.28151	6.20672	6.30086	6.21626	6.2709	6.42122
409070	5.13381	5.26641	5.50938	4.81096	4.9331	4.80581	4.3147	4.93452	4.72574
409073	1.53605	1.65076	2.3505	1.0072	0.650765	0.879706	0.823749	0.286881	0.443607
409074	7.03705	7.15532	7.50383	7.36326	7.06964	7.15097	7.14863	7.12133	7.33136
409075	2.84599	2.97085	3.15866	2.12763	1.9222	2.17313	2.46989	2.62994	2.59932
409077	0.650765	1.03562	2.12102	0.495695	0.298658	0.400538	0.367371	0.0703893	0.0703893
409078	0.475085	0.505891	1.02857	0.214125	0.189034	0.111031	0.250962	0.632268	0.411426
409079	6.2384	6.71548	7.21684	5.96809	6.04177	6.09866	5.41414	5.13422	5.28614
409082	2.56803	2.26303	2.93168	1.52607	1.54102	1.82782	1.84398	1.52105	1.70929
409083	2.01792	1.72247	2.0072	1.32769	1.1177	1.32193	1.31615	0.948601	1.12433
409084	3.04439	2.79701	3.80839	2.55336	2.73985	2.45943	2.79701	2.85798	2.5656
409085	2.43563	2.23879	3.12928	1.43829	1.38405	1.76977	1.63227	1.35614	1.49057
409086	5.81378	5.83365	5.99322	4.62059	4.97957	5.01614	5.24793	5.45022	5.17433
409087	1.23266	1.26303	1.66448	0.378512	0.389567	0.773996	0.641546	0.443607	0.678072
409088	4.35544	4.49953	4.1914	4.53356	4.5735	4.49889	3.95047	3.73985	3.67582
409089	0.201634	0.137504	0.163499	0.0565835	0.176323	0.124328	0.0703893	0.0703893	0.0285692
409090	9.45416	9.43477	9.06883	9.57474	9.59815	9.70851	9.38379	9.42953	9.39547
409091	6.27277	6.33128	7.41743	5.77162	5.38336	5.4522	5.63459	6.07788	6.08704
409092	3.66107	3.94767	4.5472	3.27202	2.64616	3.65306	3.50462	4.19219	3.80323
409093	3.64501	3.61117	3.7761	2.61117	2.82782	2.82579	2.74846	3.18903	2.91839
409095	0.85599	0.748461	1.83592	0.505891	0.545968	1.28688	0.356144	0.475085	0.422233
409096	0.344828	0.432959	0.9855	0.226509	0.0840643	0.201634	0	0.0840643	0.0565835
409097	5.68902	6.25927	6.87652	4.58856	5.87897	6.23362	4.24869	6.58256	5.92362
409098	2.25701	1.848	1.60407	1.56071	1.62293	1.90304	1.44361	1.40054	1.58976
409099	4.22033	3.8953	4.44228	3.27053	3.14893	3.27352	2.80116	3.02148	3.06695
409100	6.84486	7.06329	7.34047	6.39746	6.51523	6.54473	6.0018	6.20301	6.20965
409102	4.81865	4.34625	5.0781	3.74631	3.79909	3.8748	3.79494	3.47508	3.75702
409103	5.13217	5.55919	5.98937	4.33842	4.51602	4.72247	4.34127	4.52795	4.41616
409105	0.516015	0.594549	0.831877	0.495695	0.226509	0.475085	0.275007	0.201634	0.275007
409106	3.87873	3.61589	4.01346	3.00899	2.86394	3.05832	3.16993	2.71809	3.02326
409107	1.95233	1.76977	2.42492	0.941106	0.773996	0.963474	1.12433	0.863938	0.871844
409108	4.30012	3.78241	4.4822	2.91456	3.04264	2.854	2.49313	2.47249	2.62994
409109	2.13093	1.30451	1.78241	0.111031	0.333424	0.887525	0.250962	0.594549	1.1177
409110	4.26379	4.31615	4.86987	3.48285	3.47638	3.79286	3.15056	3.22188	3.36457
409111	2.22959	2.15056	2.84398	1.29866	1.36737	1.50589	2.38681	2.20789	2.26303
409113	2.92979	3.12763	3.7301	1.98185	2.42492	2.66221	2.05311	2.45418	2.3978
409114	9.96589	9.94287	9.93328	10.0746	9.96522	10.0742	10.4202	10.5187	10.6769
409115	5.37886	5.38509	5.39951	4.97177	5.09677	5.08704	4.91121	4.99503	5.03298
409117	3.31179	3.10098	3.34767	2.29278	2.25701	2.66221	2.33342	1.58015	2.13093
409118	4.00809	4.23266	4.02237	3.33342	3.68818	3.55459	3.43029	3.54226	3.62877
409119	2.45154	2.18269	2.62994	1.70487	2.0321	1.4957	1.74416	1.80735	1.82375
409122	1.91456	1.73552	2.17632	1.0072	1.20789	0.454176	1.04963	0.925999	1.58496
409124	2.35896	2.91073	3.53605	2.15704	1.52607	1.28688	2.63923	2.46989	2.58015
409125	2.09761	2.10098	2.07382	1.09085	1.15704	1.22651	0.847997	0.978196	0.765535
409126	6.85425	7.29737	7.89354	6.39025	6.38664	6.38853	5.72738	5.99254	5.87774
409127	2.91456	3.84298	3.37434	2.56316	2.25399	2.21101	1.57531	2.17632	2.32769
409129	5.88923	6.24165	6.07596	5.42526	5.52888	5.69627	5.41278	5.46499	5.50716
409130	8.20442	8.34239	8.26162	8.16103	8.28591	8.19786	8.13448	8.56986	8.1636
409131	0.367371	0.464668	0.669027	0.137504	0.214125	0.124328	0.0565835	0.0285692	0.0285692
409132	5.94883	6.25248	6.20379	5.55674	5.99413	5.69404	5.10936	5.65964	5.43996
409134	6.12081	6.08343	6.11061	5.28466	5.51412	5.53481	5.71836	5.61353	5.75729
409136	2.926	2.85599	4.14486	1.926	1.93734	1.77821	1.55582	1.27501	1.30451
409137	0.189034	0.189034	0.111031	0.0426443	0.0426443	0.0285692	0.0565835	0.0426443	0.0565835
409138	0.0285692	0.0703893	0.176323	0	0.0143553	0.0285692	0.0143553	0.0285692	0
409139	0.83996	0.83996	1.12433	0.443607	0.298658	0.344828	0.389567	0.263034	0.422233
409140	5.44294	5.80374	6.06156	4.96993	5.20242	5.21607	4.5601	5.01346	4.90063
409141	9.69864	9.72821	9.91296	9.86352	9.86312	9.88823	10.0377	10.1245	9.94765
409142	0.0285692	0.0976108	0.613532	0.226509	0.0426443	0.0840643	0.31034	0.176323	0.214125
409143	8.29765	8.63514	7.2971	7.99022	4.53667	6.50732	1.08406	2.86196	1.28096
409144	6.24603	6.07489	6.97177	5.48896	5.36947	5.55459	5.39815	5.27687	5.44294
409145	4.29131	4.65191	5.08534	4.50779	4.12846	4.42962	3.89724	4.56925	4.40463
409148	11.3165	11.0853	10.7309	11.4353	11.5108	11.4915	11.9603	12.0255	12.0612
409150	9.33535	9.36183	8.92362	9.08574	9.17597	9.26929	10.2189	10.2746	10.3394
409151	4.64904	4.01614	5.04876	4.05832	4.11353	4.0365	4.10182	3.91552	3.66107
409152	2.26003	2.06695	2.50589	1.28688	1.48027	1.52105	2.87578	1.26903	1.57531
409153	2.40054	1.93357	2.22342	1.42761	1.56071	1.41143	1.40054	1.1177	1.65076
409154	4.68145	4.91552	5.67864	3.82985	3.9364	4.04352	3.40463	3.28688	3.75596
409155	6.88631	6.72533	7.3015	6.98868	6.71548	6.40497	6.92208	7.29985	7.2077
409157	6.36194	6.13072	6.45549	5.52544	5.62527	6.04374	6.67567	5.34554	6.27165
409158	4.58195	4.38474	4.67356	3.78973	3.73877	3.7761	3.66448	3.64962	3.72465
409159	0.333424	0.641546	1.27501	0.137504	0.176323	0.15056	0.137504	0.176323	0.176323
409160	7.51365	7.86722	7.9843	7.14588	7.21315	7.33199	7.64068	7.69926	7.50247
409162	1.81967	1.79077	1.95606	1.1177	1.01436	0.650765	0.687061	1.19535	0.695994
409163	1.30451	0.495695	0	0.956057	1.04264	0.604071	0.189034	0.111031	0.15056
409164	5.14405	5.43162	5.78293	5.06264	5.0197	5.13627	4.74846	5.06523	4.9279
409165	7.74005	7.3185	7.35129	7.1823	7.28077	7.5281	7.0119	6.98071	7.16772
409166	3.55827	3.58135	4.01346	2.76553	2.67356	2.9542	2.51854	2.22651	2.53605
409167	9.46301	9.53372	9.74359	9.07256	9.10205	9.17385	8.79588	9.15434	9.13579
409168	7.26847	6.93581	6.94416	6.51191	6.94005	6.83302	6.00966	5.854	5.89045
409169	5.04002	5.18706	5.4219	4.51475	4.82934	4.68818	4.47962	4.83794	4.52544
409170	2.15704	2.06005	2.41414	1.67356	1.48543	1.61824	1.60881	1.64155	1.5656
409171	6.52513	6.81775	7.05691	5.46858	5.88166	5.51191	4.77136	5.05961	4.82731
409172	4.86096	6.38991	5.44559	3.30012	0.443607	5.13627	4.03474	3.75596	3.16672
409173	2.09424	3.25852	3.30597	1.52105	1.47508	1.66448	0.163499	0.124328	0.124328
409174	2.43829	1.98185	3.08236	2.01078	1.69153	1.82375	2.3505	2.10434	2.49057
409177	2.35896	1.89142	2.62994	1.73118	1.52105	1.61824	2.23266	1.77821	2.13422
409178	5.45418	5.1469	5.24982	4.5404	4.70266	4.99865	4.61883	4.0054	4.59335
409179	2.30743	1.58015	2.09761	1.01436	0.799087	1.23879	1.61353	1.5008	1.56071
409180	7.34501	6.67694	6.14119	6.39266	6.83264	7.05202	8.12335	7.90521	8.23448
409182	4.68257	4.8125	4.71699	4.86096	4.58796	4.65306	3.93923	4.08831	4.46074
409183	5.19417	5.31506	5.62322	5.51096	5.20398	5.26153	5.21723	5.63052	5.29389
409184	3.62293	3.65191	4.22265	2.61353	2.78031	2.59694	2.76553	2.23879	2.74201
409185	5.55152	4.76075	5.20672	5.50843	5.07253	5.28725	4.56621	4.98641	5.10308
409186	3.15866	2.87184	2.81967	2.44095	2.37016	2.62059	2.31615	2.19219	2.14078
409187	9.54001	9.57314	10.2392	8.97636	8.35416	9.12663	7.08012	5.74578	6.36247
409189	8.61283	8.77274	8.99822	8.6175	8.50128	8.66775	8.50581	8.7086	8.62374
409191	3.36737	3.23419	3.25399	2.43296	2.53605	2.83996	2.83794	2.3505	2.61824
409192	4.55643	4.2426	4.46793	4.65478	4.58916	4.16108	4.66676	4.39025	4.61589
409193	2.1177	1.87971	2.5435	1.23266	1.03562	1.23266	1.16993	1.04963	1.16993
409195	6.03144	6.2075	6.23592	5.40905	5.71397	5.71809	5.23189	5.73769	5.40939
409196	6.0009	6.1177	6.13832	5.38888	5.40939	5.15381	5.07938	5.56163	5.2817
409197	5.32841	5.57652	5.87652	4.58015	4.90737	4.75969	4.11853	4.38267	4.36107
409198	6.93286	6.80038	6.88753	6.19121	6.41971	6.49857	6.49522	6.25776	6.41903
409199	2.58015	2.42761	2.68706	2.22959	2.30743	2.17951	1.77821	2.12763	1.94111
409200	3.8885	3.62293	4.16027	2.74631	2.96162	3.16993	3.36036	3.39094	3.25248
409201	6.6737	6.87221	6.9922	6.44791	6.69725	6.54643	7.16601	7.18299	7.28188
409202	9.57476	9.7499	9.5291	9.43379	9.95889	9.91335	10.1672	10.4889	10.2285
409203	6.62147	7.81218	8.7361	4.21723	3.21568	3.75489	1.69599	1.30451	1.36177
409204	0.201634	0.0703893	0.641546	0.0703893	0.226509	0.163499	0.31034	0.226509	0.0703893
409206	2.99277	2.79077	3.22033	2.35614	2.30159	2.31904	2.06005	2.0321	1.9855
409207	4.43095	3.74524	3.44626	3.60881	3.96717	3.79494	4.07639	4.30159	4.08831
409208	0.422233	0.422233	0.356144	0.321928	0.214125	0.226509	0.189034	0.176323	0.275007
409212	2.42761	2.0036	2.65076	1.68706	1.03562	1.60881	1.48027	1.92979	1.70929
409217	4.52982	4.56621	4.69711	3.32625	3.66903	3.61471	3.5472	3.36597	3.36597
409218	2.77821	2.63459	3.39917	1.99277	2	2.04963	1.9486	2.08066	2.06005
409219	4.61412	4.27501	4.29719	3.96162	3.97636	4.08406	3.84097	3.78136	4.09677
409221	1.91073	1.73552	2.45418	0.933573	1.09761	1.20163	1.1177	0.941106	1.03562
409222	6.85562	7.47743	8.08911	5.24146	5.43429	5.4489	5.46107	5.79831	5.67976
409224	6.60541	6.77597	6.94568	6.49313	6.64285	6.55582	6.52982	6.51428	6.58526
409225	7.84474	7.84172	7.93038	7.79461	7.71733	7.68853	7.60095	7.94457	7.83245
409226	4.31397	4.27575	4.96301	3.27947	3.41143	3.7845	3.08916	2.75916	3.14241
409227	2.67356	2.71149	4.0197	2	1.90689	1.4957	1.8679	2.83188	2.24184
409228	7.33324	6.57046	6.57061	8.39605	8.05875	7.85904	9.52546	9.16712	9.59988
409229	2.61824	2.852	3.45418	1.84398	1.99277	1.96347	1.64155	1.94111	1.58496
409230	1.23879	1.03562	1.57531	0.389567	0.422233	0.594549	0.495695	0.333424	0.411426
409231	1.31034	1.70044	1.92979	1.22651	1.4957	0.863938	1.68257	1.92979	1.46989
409232	4.95047	5.08449	5.11977	4.12763	4.59036	4.70543	3.94205	3.95791	4.08151
409234	6.42391	6.72996	7.21985	5.83188	6.19377	6.26021	5.58556	5.74281	5.73173
409235	0.0976108	0.475085	1.07039	0.238787	0.250962	0.31034	0.378512	0.214125	0.516015
409236	8.63209	8.89939	8.81221	8.56723	8.49502	8.70293	8.20124	8.25932	8.38603
409238	0	0.0285692	0.275007	0.0703893	0	0	0.0840643	0.15056	0.0565835
409240	5.81762	5.9528	6.45006	5.03386	5.03298	5.05007	4.46597	4.76288	4.42694
409241	5.11061	4.46074	3.99277	5.47021	5.36737	5.21762	4.62293	4.09339	4.17473
409242	3.96901	3.61824	4.19849	2.75489	2.72028	2.73118	3.15704	2.8339	2.98914
409243	1.88753	1.61353	2.26903	1.01436	0.871844	1.12433	1.04963	0.925999	0.978196
409244	3.08406	2.60407	3.00899	1.74846	2.07724	2.44361	1.81967	1.59455	2.03914
409245	0.704872	0.545968	1.11103	0.475085	0.263034	0.275007	0.176323	0.111031	0.250962
409246	4.40803	4.20555	4.70099	3.4019	3.35191	3.77083	3.17792	2.48543	2.81967
409247	3.05485	2.89724	3.61235	1.45418	1.94486	2.26303	2.0635	1.54102	2.07039
409249	3.49185	3.16832	3.30889	2.28096	3.62527	3.67016	3.33914	3.33056	2.73769
409250	3.54844	3.32193	3.6427	3.50208	2.75061	2.92979	3.19219	3.07039	2.86987
409251	3.65878	3.60763	4.25248	2.4957	2.60407	2.77189	2.24184	2.0321	2.0635
409252	1.19535	1.18903	1.63227	0.536053	0.555816	0.757023	0.555816	0.495695	0.604071
409253	5.52293	4.99865	4.69711	4.46597	4.91121	5.10266	6.11061	5.47086	5.87946
409254	6.35438	6.77466	7.05972	5.58316	5.68846	5.94181	5.29572	5.18269	5.4165
409255	2.0072	1.27501	1.98914	1.35614	1.37295	1.43296	1.33342	0.978196	1.09761
409256	2.01078	1.91839	2.36177	1.13093	1.09761	1.40054	1.01436	0.871844	1.09761
409257	3.47379	3.55949	4.4363	2.34767	2.68257	2.19849	1.73985	1.85599	2.26903
409258	6.04396	6.14588	6.22226	5.49025	5.74093	5.62585	5.23802	5.71562	5.39163
409259	3.0072	2.93734	3.37016	2.13422	2.4957	2.6017	2.03562	1.75275	1.9222
409260	8.10628	7.2293	7.43187	7.57509	7.23074	7.47962	8.43746	7.78927	8.16123
409261	6.46303	6.63865	5.6585	5.70349	5.38198	5.90038	4.39163	4.61706	4.62877
409262	4.78869	5.11936	5.14323	4.35896	4.49953	4.50398	3.852	4.08321	4.03386
409263	4.50208	4.47054	4.70432	3.94111	4.18269	4.52732	4.38474	4.08406	4.41549
409264	6.90821	7.34775	7.72315	6.51759	6.60348	6.66747	6.13072	6.51885	6.21218
409265	4.52042	4.09001	4.01346	4.29278	4.31397	4.2426	3.46336	3.88655	3.82579
409267	4.01703	4.12516	3.74093	3.05832	3.6017	3.56071	3.07382	3.04089	3.22033
409268	2.49057	2.41414	3.1177	1.53107	1.60881	1.65076	1.57531	1.848	1.83188
409269	6.64717	7.07703	6.99966	6.01681	6.11624	6.17991	5.84499	5.96555	5.90448
409270	5.43796	5.0492	5.8716	4.58676	4.50398	4.71205	4.33199	3.65306	4.1177
409271	2.63227	2.5656	2.92979	1.73985	1.76553	1.9855	1.52105	1.43829	1.57046
409272	5.36247	5.37295	5.07553	5.10811	5.24717	5.05137	4.75382	5.23036	5.07382
409273	3.36877	3.33914	4.68762	2.14078	2.27202	2.46989	2.53605	2.54597	2.43829
409274	5.05398	5.19219	5.34802	3.9542	3.76022	4.2032	3.6311	3.55336	3.68594
409276	4.45681	3.90881	4.18903	3.90111	3.94953	3.83086	3.65306	3.44228	3.64155
409277	1.5656	0.85599	2.55336	0.871844	0.378512	0.687061	0.298658	0.0703893	0.176323
409278	5.21994	5.22381	6.22304	4.41954	3.89627	4.55766	3.51728	3.62761	3.90977
409279	3.41819	3.23726	3.35473	2.9222	2.75061	2.9542	2.57289	2.19219	2.39506
409280	3.7366	3.58856	4.06609	2.78031	2.83996	3.03914	2.40054	2.41143	2.33342
409281	7.72185	7.72028	8.66302	7.23151	6.84587	7.19997	7.41202	7.19061	7.25842
409282	3.14405	2.78241	3.21101	2.16993	2.24793	2.1375	2.72028	2.38681	2.57531
409283	2.81147	2.34199	2.95977	1.38957	1.83996	1.73985	1.58496	1.53107	1.69153
409285	4.14812	3.26903	3.5656	2.9222	3.20006	3.40735	3.75702	3.44758	3.62644
409286	2.86394	2.64155	3.04089	3.32912	2.91265	2.74416	3.73335	3.57168	3.75596
409288	6.42223	6.68342	7.22304	6.6565	7.83093	6.27389	6.72629	7.14853	6.62103
409290	11.6698	11.7946	11.5042	11.6781	12.1085	11.9859	12.2136	12.4418	12.2912
409291	4.9814	4.20006	4.44294	4.19377	4.31759	4.14486	4.74739	4.25399	4.81147
409292	5.60703	5.84021	6.0009	5.17672	5.18903	5.34731	5.06393	5.85325	5.49121
409294	10.5279	10.54	10.1938	10.8638	11.1145	11.0373	11.6913	11.6686	11.6324
409295	5.06091	5.34127	5.42358	4.67299	4.80839	4.85898	4.50398	4.80993	4.52482
409296	5.78686	5.81147	6.22632	4.77558	5.4165	5.39403	5.51602	5.54319	5.7057
409298	4.43429	4.53481	5.33807	3.91839	4.1235	4.10936	4.20711	3.72465	4.1635
409299	7.22381	7.77452	8.56548	6.4031	6.19967	6.14405	4.6837	5.31723	5.34731
409300	5.92077	5.93782	6.3293	4.39369	5.12309	5.1416	5.13258	4.82528	4.82018
409301	1.99639	1.9222	2.68032	0.963474	1.23879	1.3505	1.5509	1.16993	1.32769
409303	2.87381	2.5008	2.61589	1.95977	2.08066	1.95606	1.96717	1.98185	2.02503
409305	4.12433	3.81455	3.58616	3.59335	3.63227	3.49057	3.21568	3.53854	3.19849
409306	3.54473	3.04089	3.50716	2.85997	2.87971	3.05485	3.72574	3.20789	2.96347
409307	5.02591	5.02414	5.57833	3.97361	4.66959	4.19456	4.28688	4.51096	4.28096
409308	5.00809	5.26941	4.88655	4.56377	5.15502	4.86047	4.25323	4.87135	4.42962
409310	5.26078	5.14405	5.99503	4.64501	4.47832	4.65478	4.01703	3.92125	4.11187
409311	4.52042	4.56499	4.82934	3.39917	3.61235	3.91169	3.43563	3.24031	3.58736
409312	3.67807	3.5435	3.95513	2.7866	2.77189	2.9486	2.81762	2.76977	3.27352
409313	4.81506	4.2765	4.1643	3.95791	4.27352	4.32625	3.99548	3.59932	3.90785
409315	3.70266	3.33914	3.31179	2.89142	3.29866	3.55827	2.50335	2.25399	2.75916
409316	3.44758	2.70266	3.15543	2.44095	2.01792	2.5509	2.09761	1.76977	2.05311
409317	4.19849	4.29793	4.25852	3.50208	3.65878	3.93074	3.1127	3.41007	3.3978
409318	0.0285692	0.0976108	0.367371	0.0285692	0	0.0285692	0.0565835	0.0703893	0.0565835
409320	4.43229	4.15947	4.35473	3.70819	3.82985	4.03034	3.63227	3.62761	3.76341
409321	3.44758	3.55336	3.95791	2.82579	2.78869	2.95233	2.54844	2.86592	3.01614
409322	3.15704	2.91265	3.23419	2.31904	2.43296	2.51096	2.13422	2.09424	2.27798
409323	3.52732	3.47508	4.05832	3.13422	3.01614	3.03034	2.88166	2.90111	2.87184
409324	5.82324	5.86839	5.86071	5.21412	5.41684	5.44791	5.12557	4.94158	5.24146
409325	2.58496	2.49313	2.98732	1.72683	1.81558	2.0321	1.79909	1.73118	1.96717
409326	10.877	11.0032	10.8323	11.0021	11.3846	11.223	11.3359	11.5363	11.4776
409327	4.10852	4.09255	4.25248	3.40871	3.54102	3.46467	2.5435	2.41954	2.55827
409329	6.91253	6.86084	7.27519	6.07874	6.31397	6.48204	6.6295	6.7707	6.81031
409331	3.35332	2.88362	3.0036	2.83794	2.82579	3.16672	1.91073	1.852	2.06695
409332	3.59455	3.45022	3.74308	2.58496	2.68257	2.80941	2.69822	2.45681	2.68482
409333	3.52857	3.74739	4.37365	3.85599	3.6241	3.65535	3.60644	3.69488	3.73877
409334	3.87873	3.86691	4.20789	2.95233	3.26903	3.61353	3.31034	2.79909	3.19061
409335	6.99537	7.15977	7.36343	6.40633	6.35138	6.50239	6.4694	6.86925	6.40956
409336	3.32625	3.43029	4.60051	2.53356	2.38128	2.44361	2.69822	2.01436	2.48543
409337	2.07382	1.72247	1.83996	1.26903	1.50589	1.98914	1.7137	1.39506	1.57531
409340	4.57228	4.54535	4.84599	3.77716	3.85699	4.0018	3.77716	3.80426	3.77716
409341	9.63421	9.64695	10.1393	9.711	9.43089	9.5652	9.09188	9.03804	9.07406
409342	5.30961	5.40599	5.17353	5.19298	5.393	5.42559	4.95559	5.57259	4.88509
409345	0.250962	0.0565835	0.238787	0	0.0565835	0.0976108	0.137504	0	0.0976108
409346	3.40463	3.22651	3.87774	2.67807	2.4957	3.16993	2.22342	1.9782	2.50335
409347	3.01614	3.08236	3.57773	1.65076	2.09424	2.08406	1.82782	1.48543	1.84398
409348	2.25701	2.42223	3.08406	1.48543	1.41143	1.41143	1.59932	1.86394	1.79494
409350	4.58796	4.47054	5.01881	2.95977	3.1811	3.43429	2.93923	2.67129	3.20789
409351	2.44361	2.42761	2.80529	1.86394	1.73118	2.14731	2.0072	1.61824	2.10769
409353	3.73227	3.7137	3.68032	2.35332	2.852	2.98003	2.44361	2.26303	2.60644
409354	2.12763	2.11437	0.176323	2.63923	2.47768	2.5509	3.34908	3.25701	3.74631
409355	6.80245	7.10392	7.09772	6.65464	6.52795	6.64559	6.30415	6.80439	6.48623
409356	7.77696	7.8132	7.57622	8.02436	8.00501	8.04958	8.01686	8.16295	8.00079
409357	5.08066	5.17672	5.49025	4.29939	4.42962	4.62059	4.45088	4.58195	4.43829
409358	1.65992	1.36177	0.863938	1.67356	1.42761	1.89142	2.03914	1.23266	1.79909
409359	3.03386	2.91073	3.29131	1.88362	2.02503	2.36737	2.01436	1.83592	1.94486
409360	6.83908	7.65714	8.23261	4.66278	4.62585	4.76553	3.87381	4.07895	3.74953
409361	6.7039	7.18864	7.4165	6.81263	5.89821	6.17493	3.86592	4.15543	4.0321
409362	5.30597	4.98277	4.97545	5.02768	5.10308	5.40871	4.78293	5.01033	4.8505
409363	5.32625	5.07339	5.30706	4.7301	4.6565	5.05528	4.52857	3.67469	4.49057
409364	2.25096	2.19219	2.60881	1.38405	1.69599	1.5656	1.04264	1.10434	1.17632
409365	2.75916	2.41684	2.82782	2.19219	2.05311	2.30159	1.92979	1.99639	2.02857
409366	6.8525	7.10957	7.96417	6.27016	6.07382	6.41278	6.15076	5.63314	6.01992
409367	4.06867	4.63691	5.03914	3.56316	3.9486	3.66448	2.90689	3.29131	2.97085
409368	7.08002	6.86666	7.28012	6.48349	6.44493	6.60674	6.70681	6.39043	6.60348
409369	3.07724	2.82782	2.98732	2.45943	2.28688	2.59694	1.93734	1.91839	2.10434
409370	2.83592	2.51349	3.11936	2.15704	1.9222	2.10769	1.73985	1.67356	1.852
409371	0.189034	0.214125	0.201634	0.0976108	0.31034	0.286881	0.137504	0.298658	0.356144
409373	5.83971	5.94298	6.70058	5.47086	5.29499	5.48896	5.05137	4.93357	5.21218
409376	5.38647	5.98254	6.23381	3.14893	2.75916	4.47054	0.739848	0.62293	1.18269
409377	7.12578	6.86084	7.38033	6.40854	6.37678	6.43663	6.40582	6.27314	6.5421
409378	0.978196	0.713696	0.485427	0.15056	0.555816	0.389567	0.298658	0.0143553	0.189034
409379	6.52779	6.61971	6.4746	6.41193	6.43979	6.27817	5.99977	6.67962	6.32679
409382	3.8953	3.6893	4.32984	3.24945	3.1635	3.1177	2.81967	2.88362	3.04264
409383	3.16027	3.24489	3.98914	3.20006	3.04614	2.71809	2.52857	2.86394	2.7866
409384	6.42811	6.10811	6.10727	5.27165	6.65693	5.90472	7.73491	7.12422	7.83124
409385	2.11103	1.5509	2.13093	1.03562	1.20789	1.43829	1.08406	0.895303	1.08406
409386	5.46205	5.26791	5.11145	5.43463	5.68594	5.49538	5.03826	5.29462	5.13873
409387	6.96162	7.1419	7.0706	6.72137	6.84486	6.8748	6.38509	6.40735	6.32841
409388	5.85549	5.85649	5.99481	5.32912	5.4957	5.56834	5.04439	5.20711	5.24146
409389	4.22342	4.08321	4.68482	2.93923	3.10434	3.5373	2.89142	3.21878	3.17792
409390	2.23879	1.99639	2.28688	1.53107	1.57531	1.73118	1.38957	1.23266	1.54102
409392	4.34979	4.45286	5.01033	3.36737	3.51854	3.72574	2.45418	2.81558	2.52356
409393	2.10098	1.8679	2.37851	1.32769	1.36737	1.58976	1.35614	1.33914	1.29866
409394	4.51096	4.66676	5.13873	3.74201	4.02237	3.94205	3.68706	3.96993	3.80735
409395	3.2854	3.08236	3.53107	2.13422	2.28392	2.69599	2.22342	1.83188	2.16027
409396	4.56682	4.77873	5.23189	3.78764	4.04264	3.86096	4.47249	4.9331	4.61824
409397	6.16772	5.93734	5.90304	6.00293	5.87529	6.00585	5.36036	5.59664	5.39985
409398	13.9235	14.0434	13.6969	14.1945	14.2592	14.1428	13.7112	14.0773	13.7018
409401	4.58075	4.29939	4.90063	3.64962	3.72683	3.93357	3.41278	3.26003	3.71039
409402	0.0840643	0.0840643	0.163499	0.0285692	0.124328	0.124328	0.367371	0.367371	0.263034
409403	3.0635	2.73769	3.34625	2.34199	2.37295	2.69153	2.57531	2.04963	2.50843
409404	5.84248	5.91528	5.98618	4.95884	5.28873	5.61941	5.01792	4.87971	5.08958
409405	5.66732	6.08044	6.21684	5.85	6.19751	6.0398	5.85997	6.21762	5.82553
409406	7.91133	7.98965	7.68615	7.90557	8.15876	7.92873	7.12443	7.83466	7.49185
409408	2.65535	2.73118	3.40327	1.72683	1.70929	2.10434	2.1635	1.69153	1.72247
409409	8.2494	8.59548	10.1081	6.44774	6.01123	5.99164	6.23439	6.52372	6.0781
409410	6.49185	6.21529	6.19219	5.41177	5.78031	5.58165	5.92552	6.30396	6.14873
409411	7.63706	7.76785	7.85474	7.85823	7.62585	7.69509	7.2031	7.36177	7.19367
409414	5.8748	5.82248	6.4941	4.90352	4.89676	5.25134	5.06566	4.54411	4.82985
409417	7.12774	6.78686	7.26669	6.08598	6.19908	6.31343	6.19357	5.94017	6.26903
409418	12.6404	13.2655	13.3084	12.8152	13.8823	12.8718	13.3776	14.3169	13.5167
409420	5.48736	5.75542	5.88655	5.49217	5.38612	5.46989	5.142	5.37851	5.22728
409422	0.163499	0.111031	0.298658	0.0426443	0.0565835	0.0703893	0.111031	0.0143553	0.137504
409423	2.01436	2.44361	2.98368	1.43296	1.64616	1.65992	1.63691	1.94486	1.63691
409424	6.74725	5.86196	5.2149	7.15613	6.58466	6.64328	4.5741	5.63052	5.08831
409425	3.43429	4.0268	4.75862	2.44095	1.84398	2.49825	1.15704	1.02857	1.05658
409427	6.68538	6.7699	7.2879	6.48365	6.43613	6.58466	5.23688	5.51979	5.61794
409429	2.91073	3.61235	3.7366	2.58976	2.5435	2.59694	1.79077	2.37851	2.15381
409430	6.74389	6.72247	7.0649	6.08619	6.28114	6.36755	5.87897	5.94205	6.17433
409433	2.32481	2.12102	2.34483	1.37295	1.38405	1.26903	1.28688	1.95977	1.67356
409435	3.37434	3.24641	3.51096	3.0268	2.7761	2.88362	2.96717	2.31325	2.90881
409438	3.86196	4.10182	4.33771	3.0072	3.0635	3.41684	3.4489	3.17313	3.1375
409439	5.14975	4.87529	5.40497	3.9855	3.92695	4.0063	4.06005	4.07211	4.27724
409440	4.57773	4.45812	5.05224	3.89045	3.79181	3.96993	3.76129	3.68257	3.83895
409441	0.443607	0.505891	0.422233	0.111031	0.298658	0.286881	0.238787	0.0565835	0.15056
409442	7.40173	7.52881	7.52262	7.07756	7.29728	7.28086	7.20965	7.80025	7.35711
409443	5.05224	5.15178	5.19928	4.40259	4.49378	4.44228	3.77189	4.33914	4.26828
409444	4.02059	3.34199	3.39094	3.6311	3.40735	3.45943	4.41752	4.13914	4.23113
409447	3.13093	2.91265	3.1811	2.36457	2.62293	2.73118	2.5509	2.36177	2.57289
409448	0.124328	0.367371	0	0	0.0285692	0.443607	1.38405	2.02503	0.659925
409450	8.90827	9.14019	9.00663	8.68489	9.27554	9.18876	9.10774	9.31109	9.25661
409451	10.1124	9.9415	9.92266	10.2838	10.2447	10.2827	9.63635	9.47978	9.64126
409452	1.45943	1.07724	2.0036	0.344828	0.411426	0.422233	0.505891	0.669027	0.464668
409454	4.86443	4.91839	5.49121	4.01436	4.0993	4.25475	4.16752	4.0321	4.25475
409456	2.69153	2.55582	3.21878	1.4489	1.7137	1.76553	1.45943	1.26903	1.49057
409457	2.48285	2.30451	2.19219	2.53356	2.98914	2.79909	2.8339	2.33342	2.5008
409459	4.87381	4.3875	4.49057	3.6837	3.84398	4.2149	4.87922	4.04439	4.72247
409460	4.29499	4.28836	4.79442	3.29131	3.31759	3.63459	3.59216	3.55582	3.47379
409462	4.50843	4.69488	5.09001	3.63459	4.04701	4.13996	3.63691	3.61589	3.79181
409463	1.90689	2.29278	2.43563	1.37295	1.50589	1.75275	2.15704	2.06005	1.9855
409465	5.0268	5.43095	6.09255	3.37016	3.9222	4.57713	4.47962	4.8475	4.66732
409467	0.15056	0	0.226509	0.0976108	0	0.0285692	0.0840643	0.176323	0.0565835
409468	7.64954	7.85842	8.76467	8.31538	7.54396	7.46899	7.94486	7.98709	8.26679
409469	3.5097	5.9241	5.20984	4.63981	3.38957	3.20789	0.176323	0.356144	0.214125
409470	4.23879	4.2765	4.48607	3.774	3.80323	3.62877	4.04352	3.68032	3.58616
409472	2.04264	1.84398	2.09085	1.04264	0.85599	1.26303	1	0.847997	1.02857
409473	7.63728	7.94146	7.7699	7.55228	7.66398	7.70998	7.44626	7.59947	7.56529
409474	2.94111	2.65992	3.46597	1.68257	1.60881	2.07039	1.81147	1.61353	2.01792
409475	5.91743	5.5601	5.80374	5.17712	5.10894	5.23879	5.3579	5.16068	5.22535
409476	2.63923	2.69822	3.46597	1.46989	1.73552	1.61824	1.7866	1.81147	1.83592
409479	9.61747	9.92944	9.76961	8.99461	9.65363	9.76934	9.50916	9.27882	9.59839
409481	7.83276	7.86851	8.17143	7.47314	7.47184	7.53458	7.38733	7.7077	7.78319
409483	1.70044	1.55582	1.9782	0.604071	0.748461	1.18903	0.739848	0.704872	0.790772
409485	5.56255	5.25814	5.77505	4.87529	4.93168	4.95233	5.14853	4.91073	5.21956
409486	7.67539	7.85256	8.19766	7.77617	7.65449	7.56514	6.79025	7.92416	7.31497
409487	4.06781	4.05658	4.90737	3.51349	3.36177	3.41819	3.39917	3.6017	3.36597
409488	6.19476	6.61692	7.12722	6.1811	6.00315	6.13484	5.72928	5.80864	6.02348
409489	5.85125	6.04767	6.41684	5.57319	5.79935	5.52982	5.46271	5.97407	5.62264
409490	10.5292	9.79128	9.69042	10.6456	11.0154	10.6441	9.10899	9.00529	8.39686
409491	4.92552	5.09719	5.37643	4.56682	4.58135	4.63052	3.51602	3.6792	3.86394
409492	3.9222	4.16027	4.36527	3.28688	3.49442	3.56438	3.70929	3.04789	3.44626
409493	0.176323	0.0703893	0.137504	0	0	0	0.0703893	0	0.0285692
409494	7.90845	7.224	5.60318	8.17652	8.43754	8.00703	7.75929	8.2396	8.98954
409495	8.52274	8.52822	8.8782	8.21082	8.14384	8.31569	7.87043	7.66512	7.79429
409497	3.59932	3.35332	3.98185	2.38128	2.79077	2.57531	2.55336	2.38128	2.7137
409498	3.61117	3.52105	4.12763	2.70044	2.84398	2.98732	2.57046	2.97269	3.06695
409499	2.26303	2.57046	2.9279	1.76553	1.95606	1.65076	2.30451	2.95233	2.73552
409500	6.66519	6.96463	6.92813	6.14119	6.62921	6.36194	6.09951	6.65249	6.24774
409501	3.51223	3.23726	3.31759	2.488	2.74631	2.62527	2.67807	2.95977	2.83592
409502	2.96162	2.68482	2.76341	1.72683	2.1375	2.58496	2.88166	2.6017	2.79494
409504	2.25701	1.75275	2.09085	1.62293	1.76553	1.14405	2.14731	2.19535	2.05658
409505	2.95047	2.66903	3.22497	2.07724	2.24793	2.48285	1.98185	1.78241	1.848
409508	3.22651	3.53605	3.91456	3.24793	3.16993	3.22033	3.2032	3.51096	3.30743
409511	2.25096	2.77821	3.60999	1.85599	1.73552	2.0321	1.94486	2.6017	2.19219
409512	0.321928	0.713696	1.28688	0.0976108	0.298658	0.545968	0.298658	0.443607	0.226509
409513	2.53854	2.98732	3.65535	2.16993	2.10434	2.30159	2.65535	2.5656	2.37016
409514	5.48188	4.94345	3.37851	5.54905	5.85499	5.17792	7.17173	6.66363	7.36571
409515	6.95919	6.89748	7.108	6.224	5.82426	6.00248	4.69988	4.41414	4.67412
409517	6.75956	6.59813	7.38509	5.27798	5.69432	5.83668	6.00697	5.30743	5.91695
409518	7.01614	6.87958	7.08087	6.34376	6.28188	6.70307	5.41007	5.25058	5.39951
409520	4.57773	4.44626	4.04527	3.59216	4.34908	4.18666	4.36177	4.51854	4.49953
409521	5.42391	5.45352	5.89845	4.8515	5.04089	5.08874	4.42559	4.74362	4.74308
409522	2.3978	1.88753	2.29572	1.36177	1.20789	1.63227	1.25701	1.22651	1.28688
409523	4.31976	4.35685	4.7301	3.29866	3.56071	3.41549	2.40054	2.10769	2.66448
409525	3.02148	3.31615	3.14731	1.5008	2.94673	4.34979	2.28983	1.69599	1.32193
409527	3.04614	2.95977	3.28688	2.08066	2.12433	2.47249	1.90689	2.26903	1.7866
409528	9.49865	9.53011	9.15036	9.07323	9.7246	9.74794	9.34465	9.64845	9.40901
409529	4.9982	5.12846	5.926	4.30524	4.05398	4.54411	3.80012	3.90497	4.0045
409530	1.81967	1.76129	2.16993	1.02857	0.910733	0.963474	0.650765	0.454176	0.411426
409531	5.57622	6.05181	6.47037	4.23189	4.52105	4.54411	4.29205	3.93734	3.98368
409532	5.38163	5.56712	5.66761	4.66959	4.84549	4.97636	3.67129	3.97361	4.02591
409533	7.17722	7.53302	8.47098	6.49313	6.33825	6.61912	6.94486	7.52771	7.31034
409534	3.52482	3.18745	3.73118	2.62293	2.94298	2.9542	2.73985	2.51602	2.90304
409536	4.46336	4.22651	4.8166	3.9607	3.45549	3.70819	3.63227	4.04352	4.0798
409538	2.09085	2.15704	2.37851	1.76129	2.03914	1.8953	2.29866	2.02148	2.3505
409539	2.62293	2.53107	1.67807	2.01436	1.73985	2.02503	1.79077	1.22651	1.26303
409540	4.09001	4.03122	4.01792	3.46467	3.64039	3.78346	3.45418	3.03386	3.33485
409543	5.09212	5.06523	5.57773	4.52293	4.70321	4.51665	3.96993	4.21878	4.31034
409544	5.10224	4.83491	4.62527	4.04789	4.53978	4.55643	4.2149	3.94298	4.40395
409546	0.85599	0.594549	0.895303	0.536053	0.757023	0.176323	0.678072	0.536053	0.163499
409547	6.12846	5.94673	6.2538	5.44128	5.59634	5.76394	5.24641	4.92029	5.03342
409548	3.78346	3.28244	3.63807	2.848	3.16511	3.34056	3.24489	2.70266	3.22188
409549	9.23563	9.29829	9.10544	9.37762	9.23028	9.38435	9.54448	9.55624	9.58789
409550	6.00068	6.00315	6.18309	4.91504	5.36527	5.27724	4.88118	4.99865	5.26679
409552	10.9505	11.0292	10.8376	11.135	11.4242	11.3706	11.7035	11.8514	11.6995
409553	0.275007	0.15056	0.333424	0.0565835	0.0285692	0.0285692	0.0285692	0.0285692	0.0285692
409554	3.01792	2.90497	3.25852	2.5435	2.50843	2.52607	2	2.15056	2.33914
409555	8.55608	7.99639	4.48156	7.39926	6.5601	8.34837	3.66676	2.37016	3.08576
409556	2.1635	2.04264	2.67807	1.23266	1.36177	1.51602	1.52607	1.22651	1.49057
409557	1.27501	1.22033	1.0072	0.422233	0.731183	0.378512	0.163499	0.201634	1.01436
409558	3.5373	3.44493	3.61941	2.63923	2.80941	3.17792	2.70929	2.73769	2.49057
409559	3.46989	3.52356	4.02414	3.3505	3.04614	3.32193	1.72683	2.05311	2.24793
409560	5.42291	5.66931	5.88509	4.87774	5.09381	4.90256	4.6565	5.34731	5.16993
409563	2.92029	2.79909	3.68594	2.4489	2.38405	2.64155	2.76553	2.73769	2.95233
409564	5.11977	4.82985	5.38922	4.15704	4.06264	4.56071	4.09761	3.63227	4.10852
409565	0.0703893	0.0285692	0.0840643	0	0	0.0143553	0.0426443	0	0
409566	4.16672	3.97361	4.26754	3.33628	3.44758	3.67016	3.07382	2.5656	2.90881
409569	3.61117	3.71809	3.7366	2.83188	3.01257	3.29278	2.50335	2.38957	2.81147
409571	5.73498	5.8846	6.15866	5.13463	5.08874	5.12887	4.66676	5.02813	4.9397
409572	0	0.298658	0.124328	0.286881	0.298658	0	0.163499	0.124328	0.137504
409573	1.61824	1.4957	1.91073	1.01436	1.39506	1.16993	0.963474	0.773996	0.887525
409574	4.69766	4.4522	4.75542	4.08151	4.29939	3.88264	3.25701	3.09592	3.40327
409576	1.12433	1.0635	1.54102	0.641546	0.432959	0.933573	0.895303	0.739848	0.536053
409577	6.5051	6.27128	6.61029	5.47314	5.77768	5.82655	4.97407	4.89772	5.12267
409578	3.95513	4.17393	4.82934	3.57773	3.79181	3.63343	3.0072	3.45681	3.39232
409579	0.650765	0.695994	0.847997	0.545968	0.422233	0.594549	0.443607	0.565597	0.321928
409581	6.97223	7.41041	7.21927	6.34341	6.44774	6.49378	5.5008	5.86295	5.91576
409584	5.32984	4.93734	5.02591	4.33485	4.49121	4.87529	4.72683	4.26303	4.40667
409586	8.26936	8.66487	8.65575	8.14873	8.21057	8.16827	7.65885	7.96855	7.8107
409587	7.36903	7.20584	7.85699	6.60851	6.92576	6.98687	6.79948	7.08151	7.35606
409588	7.51672	7.79214	8.44286	6.44112	6.71081	6.90605	5.91289	6.77492	6.96058
409589	10.0858	10.0878	9.9107	10.2595	10.5694	10.4507	10.3235	10.6915	10.3852
409590	2.31904	1.9486	2.29572	1.80323	1.95606	1.95606	1.41143	1.40599	1.69599
409593	3.4019	3.32769	3.65421	2.22342	2.40054	2.70929	2.80735	2.58256	2.95606
409594	1.75275	1.16993	1.86394	0.863938	0.713696	1.11103	0.85599	0.594549	0.555816
409595	7.07788	7.19269	7.75609	6.91109	5.94486	7.32265	6.49458	7.19387	7.05604
409596	0.238787	0.201634	0.0426443	0.0703893	0.163499	0.0426443	0.0840643	0.124328	0.0285692
409598	0.0285692	0	0	0	0.0143553	0.0143553	0.799087	0.475085	0.757023
409599	11.0171	11.1932	10.7899	10.9827	11.4005	11.3767	11.3271	11.5023	11.3713
409600	7.57501	8.03089	8.16466	7.19771	7.42777	7.40854	6.79675	7.23611	7.02912
409602	7.50192	7.15997	6.31922	7.31877	7.84731	7.60296	10.6621	10.3235	10.6716
409603	0.137504	0.163499	0.400538	0.111031	0.0565835	0.15056	0.0565835	0.0976108	0.124328
409604	3.61706	3.59694	4.01436	2.27798	2.43296	2.51602	2.28983	2.22033	2.43829
409606	3.9982	4.42626	5.26191	3.80323	3.72574	3.9607	4.64789	4.75275	4.63981
409607	3.7761	3.72247	4.13093	3.07724	3.05658	3.08236	2.67807	2.91073	2.84197
409608	0.176323	0.31034	0.238787	0.163499	0.124328	0.0703893	0.411426	0.831877	0.201634
409609	7.60392	7.54944	7.81487	6.98641	7.24821	7.15137	6.98698	7.05767	6.92529
409610	3.4489	3.35473	4.10936	2.34199	2.64386	2.82375	2.47508	2.19219	2.66903
409611	1.97453	1.91073	1.64616	1.31615	1.31034	1.16993	1.28096	1.25701	1.5509
409613	9.10491	9.155	9.1872	9.26303	9.14374	9.18527	9.05504	9.25449	9.1325
409614	6.14425	6.39985	6.36912	5.93428	5.83061	6.19298	6.0354	6.04963	5.82197
409616	5.96162	5.89239	6.49137	4.56864	4.36107	4.62585	3.79181	3.54967	4.13093
409617	6.23573	6.09614	6.4031	5.38681	5.69432	5.69794	5.22651	5.29719	5.40497
409619	0.918386	0.887525	1.42761	0.189034	0.0565835	0.286881	0.15056	0.163499	0.111031
409620	1.74846	1.67807	2.10098	1.12433	1.04264	1.0635	1.16993	1.04963	1.12433
409622	4.50526	4.21801	4.50462	3.41549	3.51602	3.90977	3.6241	3.21723	3.5656
409624	5.31107	5.32265	5.3067	3.55582	3.80735	3.09424	2.49057	2.53356	2.30451
409626	0.298658	0.0565835	0.584963	0	0	0	0	0	0
409628	4.71205	4.24945	5.93499	4.43763	3.24336	3.75275	3.10434	2.91073	2.96901
409631	0.176323	0.443607	0.782409	0.238787	0.0703893	0.189034	0	0.124328	0
409633	0.201634	0.464668	0.555816	0.0703893	0.124328	0.124328	0.0565835	0.124328	0
409634	5.19101	3.82477	1.67807	5.51916	4.89336	5.1643	4.01881	4.07211	3.37295
409636	2.55582	1.46467	0.163499	2.59932	2.59694	2.67582	3.41549	2.12102	3.0054
409637	9.20655	9.49813	9.2781	8.58218	9.21208	9.44799	9.53004	9.20095	9.53896
409638	5.01436	4.47832	4.93074	5.15623	4.45154	4.71644	4.92458	4.06781	4.70653
409639	3.68706	3.51854	4.70598	3.25096	2.9782	3.70929	2.72465	2.35332	3.0268
409640	0.226509	2.73118	2.49825	0.263034	0.298658	0.0976108	0.344828	0.0703893	0.226509
409642	1.92979	1.81558	2.34483	1.1635	1.07724	1.74846	1.86394	1.57046	1.78241
409643	2.19535	1.85599	1.85997	1.58015	1.65076	1.53605	3.0635	2.62293	2.57289
409644	1.61824	0.731183	0.604071	1.03562	0.238787	0.879706	0.526069	0.464668	0.250962
409645	6.11041	6.31886	5.96855	5.60674	5.91217	5.84373	6.69084	6.99027	6.95931
409646	3.58376	3.41414	3.83086	4.37295	3.88264	3.83188	4.56133	3.50843	3.54226
409647	3.06005	2.83996	3.29572	2.03914	2.25399	2.06695	1.73118	1.85599	1.94111
409648	4.83542	5.40122	5.67582	4.15137	4.07895	4.61294	5.85275	5.79727	5.64875
409649	0.871844	1.17632	2.08406	0.713696	0.411426	0.263034	0.356144	0.31034	0.389567
409653	3.57289	3.39506	3.56925	2.72683	3.04439	3.16993	2.90111	2.65076	3.15543
409655	5.90159	5.46695	5.83137	5.45681	5.34802	5.34837	4.46009	4.774	4.89142
409658	3.12928	2.98732	3.9486	3.00899	3.12928	2.5656	2.81558	3.12598	3.03386
409659	3.46336	3.6792	3.97361	2.56803	2.89142	3.01614	2.74846	2.56316	2.76765
409662	6.19476	6.34997	6.39695	5.87135	5.90424	5.93499	6.33914	6.35368	6.01681
409663	11.6621	10.7821	8.42232	12.1345	12.2961	12.3218	12.0719	12.1419	11.9833
409664	2.37295	2.36177	3.01792	1.68706	3.19535	1.9855	1.69153	1.63227	1.46989
409665	5.72055	4.96993	5.0321	6.42861	6.06609	5.82094	6.85798	6.23534	6.62073
409666	2.28096	3.06695	3.95699	1.28688	1.02148	1.26903	0.739848	0.790772	1.07039
409667	8.05799	7.9697	8.58658	7.36098	7.57569	7.67779	6.72233	6.51633	6.40037
409668	7.27389	7.44137	7.43896	7.41227	7.48123	7.42878	7.14466	7.37825	7.07178
409669	4.58856	4.25927	4.29499	4.18745	3.97545	4.03562	3.46989	3.44626	3.35332
409670	5.86962	5.90159	6.89458	4.49761	4.64386	4.52042	3.1811	3.27947	3.76553
409671	3.83895	3.51096	3.72901	2.91456	3.15543	3.32625	2.81558	2.33914	2.83996
409672	4.07296	3.94673	4.19061	2.81147	3.09085	3.30743	2.80735	2.42761	2.91456
409673	0.275007	0.0840643	0.226509	0.111031	0.0565835	0.0840643	0.15056	0.0840643	0.176323
409674	0.201634	0.226509	0.536053	0.111031	0.0840643	0.0703893	0.0143553	0.0840643	0.0703893
409675	10.8555	10.9279	11.34	10.3132	10.3365	10.1915	9.61126	10.0075	9.76015
409676	1.38957	1.31615	1.848	0.925999	0.887525	0.739848	0.879706	0.765535	0.704872
409677	4.21335	4.7939	5.8301	2.65992	2.41684	2.82375	0.739848	1.31034	1.18269
409678	0.163499	0.137504	0.495695	0.0426443	0.0143553	0.0426443	0.163499	0.137504	0.201634
409680	0.15056	0.176323	0.189034	0.0143553	0.0143553	0.0426443	0	0.0143553	0.0285692
409681	5.35156	5.18824	5.54689	4.50779	5.01926	5.04264	4.03386	4.10434	4.56438
409682	2.96162	3.20477	3.75168	2.31615	2.45418	2.33628	2.95791	3.41143	3.31179
409686	1.69599	1.84398	1.76129	1.75702	1.70487	1.29866	1.71809	1.96347	1.41143
409688	2.90304	3.03914	3.31325	2.45681	2.63923	2.63691	2.10098	2.63459	2.62527
409689	2.36737	2.4489	2.73552	1.60407	1.91456	1.88362	1.49057	1.85599	1.40599
409690	7.39163	7.43596	7.80129	6.88704	6.89651	7.22468	6.61471	7.03067	6.85487
409691	3.52482	3.94298	4.19377	3.70598	3.4019	3.57773	4.94158	4.54782	4.65878
409693	6.97108	7.3466	7.42559	6.51001	6.63256	6.50064	5.62059	5.88777	5.84423
409695	6.93192	5.48027	4.66846	6.2182	6.2804	6.59036	6.8421	5.83213	6.11749
409696	4.13175	4.28614	4.48091	3.75168	3.68145	3.66676	3.32912	3.95606	3.61353
409697	3.78764	3.06005	4.12598	3.71589	4.20085	4.0365	2.51602	2.79701	3.0072
409698	4.03738	4.60644	4.54659	3.72792	3.96809	3.97453	3.6017	3.99548	3.66107
409699	7.25776	7.09339	7.12184	7.83674	7.54381	7.34172	7.80103	8.00124	7.71156
409701	0.137504	0.214125	0.163499	0.275007	0.0703893	0	0.201634	0.163499	0.286881
409702	1.64616	1.5008	2.45418	0.863938	0.773996	0.678072	0.799087	0.748461	0.903038
409703	1.12433	0.956057	1.65535	0.782409	0.613532	0.695994	0.536053	0.704872	0.669027
409704	3.1375	3.07895	4.77821	2.43029	2.96901	2.38681	3.12433	2.88947	2.64386
409706	4.34056	4.45812	4.53543	3.79494	3.80012	4.03474	3.49057	3.69599	3.68482
409707	4.23649	4.40122	5.57803	3.51979	3.85798	3.76129	4.4019	4.27202	4.56742
409708	13.7037	12.8074	13.337	14.1744	13.6039	13.6544	12.5923	12.5265	12.4838
409709	4.06609	4.28762	3.73335	3.61824	2.43829	3.2032	2.37016	2.07039	1.15704
409711	0.0976108	0.111031	0.124328	0.0840643	0.0840643	0.189034	0.124328	0.176323	0.201634
409712	4.39369	4.6565	5.91433	3.38405	2.98003	3.30012	2.36457	2.01078	2.17951
409713	6.24451	5.99977	6.84386	5.15826	5.53263	5.64616	5.51128	5.35755	5.63981
409714	0.659925	0.887525	1.67356	0.367371	0.31034	0.226509	0.545968	0.516015	0.650765
409715	4.71644	4.03034	3.18745	5.47411	4.13258	4.52168	4.46728	4.54844	3.87086
409716	0.111031	0	0	0.124328	0	0	3.20006	1.58976	3.23879
409717	3.82782	3.64155	4.25323	2.65306	2.69153	2.97453	3.45812	2.79909	3.27053
409718	4.1643	4.19219	4.32984	3.41684	3.39369	3.62761	2.75275	2.96162	3.13258
409721	4.20945	4.44294	4.67356	4.79233	4.79753	4.77558	4.16993	4.29939	3.6427
409722	3.75168	3.87381	4.44692	2.36457	2.75916	2.69599	4.98368	4.85449	4.59753
409723	7.85916	7.90346	7.55589	7.95623	8.01748	8.07425	7.89288	8.08598	7.86282
409724	3.53107	3.33342	3.67129	2.49057	2.8679	3.08406	2.86394	2.07724	2.68032
409725	3.72137	3.92315	3.9364	3.25248	3.41684	3.51854	3.43962	3.8166	3.59813
409726	3.66334	3.77926	4.33199	3.90785	3.34341	3.38267	2.72028	3.29866	3.32769
409727	3.08406	2.87774	2.64386	3.92125	3.69265	3.13258	3.76765	3.81865	3.65306
409728	10.9743	10.7977	10.1445	11.2062	11.4875	11.4362	11.799	11.9644	11.8481
409729	6.65478	6.01235	6.49506	6.31089	6.38301	5.80529	6.61706	6.4002	6.6978
409733	2.72247	2.10434	2.1177	2.45418	2.56316	2.15704	2.51349	2.21723	1.94111
409734	3.83491	3.70819	4.30597	3.22805	3.27798	3.43962	2.98368	3.06523	2.99095
409735	3.3147	3.5509	4.37156	2.54597	2.79701	2.96717	2.38681	2.29572	2.60644
409736	6.7939	6.22149	7.2031	7.45096	7.04527	6.99673	8.63161	7.99966	8.27515
409739	4.76288	4.54535	4.44427	4.1914	4.39025	4.35403	4.06437	4.02945	4.05918
409740	7.96157	6.13237	2.91648	7.44791	8.15785	7.54697	6.6632	6.8902	6.44029
409741	1.60881	0.807355	0.575312	1.39506	0.545968	0.604071	0.505891	0.0976108	0.443607
409743	4.0054	3.69153	4.22188	3.16672	3.0268	3.12267	2.67356	2.45943	2.81147
409748	5.59455	5.40395	5.88996	4.70432	4.9528	4.61235	4.61648	4.57833	4.6865
409749	4.84248	4.84348	4.87578	4.70929	4.92077	4.96209	3.79701	4.39232	4.09424
409751	0.321928	0.454176	1.15704	0.214125	0.124328	0.298658	0.505891	0.464668	0.189034
409752	1.13093	1.17632	1.57531	0.807355	0.739848	0.782409	0.887525	0.863938	0.925999
409753	1.40599	1.46989	1.87184	0.422233	0.575312	0.687061	0.678072	0.604071	0.400538
409755	5.33342	5.4851	6.13607	4.45286	4.75007	4.91982	3.99277	3.98732	4.35262
409756	4.96301	4.82833	5.41785	4.06953	4.15543	4.36177	3.76129	3.98185	4.04614
409757	3.0635	2.55827	3.34767	1.87971	1.96347	2.04614	1.85997	1.54102	1.774
409759	0.495695	0.464668	0.443607	0.613532	0.333424	0.485427	2.40054	1.80323	2.09761
409762	4.53481	4.74685	4.88557	4.73281	4.63691	4.61412	4.749	4.55029	4.53605
409764	3.64039	3.36877	3.48543	3.02326	2.83592	2.87774	2.90881	3.04789	3.1811
409765	3.59932	3.51854	3.26454	3.07039	3.32769	3.16511	3.35896	3.60051	3.32625
409766	5.37539	4.84248	4.80941	4.67016	4.85599	5.26454	4.13011	3.80529	4.02591
409767	4.77505	4.69877	4.74093	4.1235	4.48156	4.22419	3.65306	4.16912	4.36107
409768	4.36247	4.89482	6.47395	3.91456	3.24793	3.83895	3.95884	3.42223	2.83592
409769	4.45286	4.12433	4.8674	3.32337	3.46858	3.5741	3.79701	3.32625	3.85499
409770	0.0840643	0.124328	0.0565835	0.137504	0	0.111031	0.0285692	0	0.0976108
409771	0.111031	0.0840643	0.0976108	0.0840643	0.0426443	0.0285692	0.137504	0.0976108	0.0426443
409773	6.85325	7.06975	7.15168	6.81954	6.80374	6.92636	6.57894	7.07382	6.82464
409774	2.20163	2.24184	2.95977	1.9855	1.93357	1.83592	3.12598	3.10266	2.94111
409776	0	0	0	0	0	0	1.76553	1.83996	3.70487
409777	0.0285692	0.0285692	0.0285692	0.0285692	0.0426443	0.0143553	0.0565835	0.0703893	0.0143553
409778	2.40054	2.45681	2.37295	2.65306	3.01078	2.55827	3.70266	3.77189	3.41278
409779	2.50335	2.19849	3.11936	1.7866	1.63691	2.13093	1.78241	1.26903	1.81558
409780	6.62994	7.03386	7.0797	6.77979	6.9507	6.43279	7.68138	8.38055	7.07724
409781	0.263034	0.516015	0.731183	0.189034	0.124328	0.0703893	0.454176	0.189034	0.0426443
409782	0.286881	0.321928	0.201634	0.526069	0.333424	0.298658	1.25701	1.11103	1.18903
409783	2.47249	2.45418	3.08406	2.30159	1.90304	2.11103	1.63691	1.54102	1.79494
409784	8.17133	7.83131	7.77643	7.33038	7.38293	7.60066	7.76368	7.40412	7.41481
409786	0.978196	1.28688	1.59455	0.594549	0.807355	0.782409	0.526069	0.378512	0.400538
409787	0.475085	0.765535	1.28688	0.0703893	0.0703893	0.687061	0.214125	0.31034	1.42223
409788	3.38681	3.18587	3.88557	2.23573	2.28392	2.14731	2.09085	2.16027	2.26604
409789	5.54751	5.47476	4.36036	3.63227	5.46041	5.02901	6.52293	5.85947	6.37851
409790	7.13011	6.91157	6.75368	7.21713	7.08555	7.20065	6.60155	6.68538	6.61677
409791	1.58496	1.43296	1.69153	0.807355	0.992768	0.925999	0.475085	0.659925	0.632268
409792	4.65421	3.47119	3.18269	5.51191	5.36001	4.69432	3.84699	3.9364	4.4522
409793	6.99842	7.37043	7.6125	6.18864	6.53667	6.56026	6.69474	7.22747	6.92766
409794	4.26529	4.34199	4.63749	3.31615	3.93829	3.83592	3.32048	3.35332	3.39094
409795	1.97085	1.90304	2.15056	1.48543	0.941106	1.63227	0.863938	0.831877	1.11103
409796	7.85062	8.0439	8.15957	7.48261	7.86183	7.9404	7.20516	7.5601	7.3267
409798	3.26754	3.55949	4.93876	2.87578	2.1635	2.87971	3.57773	3.10434	4.15623
409799	2.81558	2.06695	2.46728	1.66448	0.978196	1.95233	0	0	0
409800	0.163499	0.201634	0.298658	0.0426443	0	0	0	0	0
409801	6.35138	5.86839	8.25129	5.98185	5.00045	5.1152	5.22226	4.22265	5.23113
409802	9.41238	9.40135	9.31775	9.62401	9.78136	9.53962	9.19734	9.59872	9.11858
409804	4.02768	3.78346	4.33485	3.04264	3.01257	3.32912	3.43429	2.78869	2.63923
409805	4.03386	3.72247	4.32625	3.78346	3.7761	3.10601	2.85798	2.62527	3.78031
409806	3.81147	4.04963	4.27798	2.77189	3.30597	3.11437	3.32337	2.98185	3.31325
409807	9.47314	9.06102	9.61049	9.8704	9.48335	9.48158	9.53716	9.67246	9.61346
409809	5.96878	6.05115	6.17253	5.51728	5.59664	5.56621	5.73742	6.27221	5.96209
409810	3.28392	3.04614	3.3978	2.40871	2.37295	2.79494	2.01436	1.83188	2.17313
409814	3.53854	3.47119	3.89627	3.5509	2.72028	3.06178	3.54473	3.3799	3.41278
409816	2.86987	2.95606	3.73335	2.23266	3.25852	2.69822	2.20477	2.74416	2.90689
409817	4.54905	5.60999	6.34252	2.45681	3.19692	2.04614	0.713696	1.68257	2.54102
409818	1.67807	1.90304	1.88362	0.879706	1.99277	1.40054	1.69153	3.04789	1.48543
409819	4.22651	4.46009	5.01436	4.12516	4.09508	4.02503	3.46336	3.87971	3.76765
409820	4.17951	3.8846	4.5509	2.98368	3.35332	3.64847	3.73877	3.37434	3.85699
409821	0.176323	0.124328	0.250962	0.0976108	0.0426443	0.0976108	0.0703893	0.0426443	0.111031
409822	1.04963	1.1375	2.56071	0.367371	0.485427	0.831877	0.604071	0.650765	0.847997
409825	6.98162	7.06329	6.80516	7.08289	7.13093	6.90376	6.65048	7.48768	7.08545
409827	0.250962	0.31034	0.378512	0.0703893	0.0703893	0.0703893	0.0976108	0.0703893	0.0840643
409829	3.8679	3.09761	4.02503	3.60644	3.15866	3.68818	2.79494	2.72683	3.06178
409831	8.01173	8.05696	8.02879	8.07393	8.18641	8.08226	7.91833	8.26861	7.86925
409832	9.56554	9.85949	9.66103	9.27519	9.76681	9.69933	9.83444	10.0783	9.94927
409833	5.04396	4.8802	4.80064	4.65249	4.62176	5.15866	4.62994	4.24031	4.88606
409835	0.739848	1.09761	0.895303	0	0.163499	0.0565835	0.286881	0.389567	0.15056
409836	0.925999	0.632268	1.31615	1.13093	0.807355	0.823749	0.584963	0.739848	0.941106
409838	1.5008	0.933573	1.54597	0.678072	0.782409	0.903038	0.505891	0.632268	0.831877
409839	4.16511	3.98368	4.52356	2.91839	3.14405	3.36036	2.71149	2.40054	2.61117
409841	5.57289	5.63981	5.70681	5.1635	5.25776	5.33092	5.21023	5.36317	5.11853
409842	5.61147	5.97797	6.06048	4.8212	5.27352	5.23113	5.13052	5.43496	5.09043
409843	0.863938	1.02857	1.93357	0.62293	0.344828	0.895303	1.86394	1.42761	2.91265
409845	4.19928	4.20085	4.26754	3.18587	2.54102	4.24336	2.95977	3.21412	2.79077
409846	4.51159	4.38198	4.56621	3.77926	4.03034	3.75275	3.3978	4.15704	4.1811
409847	3.01078	2.8339	4.76235	1.32193	0.344828	1.70044	0.137504	0.201634	0.0840643
409849	2.5435	3.18269	4.05485	1.9855	1.70487	1.47508	0.823749	1.08406	1.21412
409851	3.72683	3.2555	3.65764	3.15704	2.78869	3.25248	2.5656	2.21101	2.53605
409852	6.96498	6.3818	6.61559	7.23113	6.87725	6.96093	7.54612	6.99367	6.87467
409854	7.51483	7.40829	7.15522	7.399	7.69606	7.58241	7.70425	8.2965	7.96999
409856	0.925999	0.695994	1.1177	0.526069	0.565597	0.575312	0.422233	0.411426	0.475085
409857	5.7658	6.20046	6.24945	5.69153	5.68706	5.53076	4.77241	5.23879	4.96993
409859	2.97269	2.64616	2.90881	1.65992	2.24184	2.28392	2.06005	1.83592	1.89142
409860	2.33056	2	2.31904	1.774	1.80323	2.01792	1.52105	1.56071	1.65535
409861	10.3895	10.2324	10.0004	11.0926	11.1443	11.1474	11.5399	11.5348	11.4553
409862	6.49522	6.76115	6.8622	6.51948	6.52982	6.13648	6.03012	6.82082	6.42744
409863	5.68986	5.96301	6.3856	4.94439	4.98277	5.1014	4.57168	4.78346	4.848
409865	1.05658	0.815575	1.18903	0.594549	0.475085	0.565597	0.263034	0.238787	0.226509
409866	5.89336	5.90953	6.31687	4.88557	5.23917	5.33235	4.93876	4.56499	4.9486
409867	0.62293	0.432959	0.678072	0.321928	0.400538	0.263034	0.250962	0.0426443	0.176323
409868	4.0798	3.0072	2.65535	4.70764	4.22805	4.20789	4.09424	3.8339	4.23266
409869	4.75542	4.87774	5.75515	4.4522	4.06005	4.0036	3.9982	3.75596	3.94486
409870	7.07948	6.86765	7.17493	7.24698	6.88118	7.00034	6.11894	6.2114	6.38836
409871	0.731183	0.659925	0.650765	0.226509	0.422233	0.286881	0.545968	0.713696	0.464668
409872	6.78973	6.44758	6.92707	5.73064	5.58736	5.92671	5.22728	5.2709	5.66789
409873	3.14568	3.38128	3.18269	1.82782	0.970854	1.3505	0.31034	0.678072	0.163499
409876	2.95233	3.11437	3.84499	2.30451	3.3505	2.74846	2.02503	1.9855	1.90689
409877	6.85437	7.24755	7.60118	6.61014	6.97327	6.85412	6.41177	6.88032	6.58976
409880	6.59081	6.41768	6.61985	5.9782	6.13894	6.16832	5.88509	5.848	5.92315
409881	2.06695	2.33628	2.23573	0.613532	0.555816	2.68032	3.23879	3.49442	5.85649
409882	4.56864	3.91073	4.37504	3.82782	3.41414	3.7939	3.43696	3.60288	3.48156
409883	3.79286	3.88362	4.50271	3.26903	3.59813	3.27501	3.66789	3.69153	3.51096
409884	3.16993	2.71149	2.90689	2.22033	2.52356	2.76129	1.43296	1	1.36177
409886	5.40905	5.67976	5.78084	5.00495	5.1416	5.17712	4.36457	4.82833	4.65992
409887	4.26153	4.30012	4.33914	3.7366	4.02503	3.99186	3.8679	4.41549	4.10434
409888	3.32625	2.75702	3.24641	2.51349	2.1177	2.43563	2.36177	1.96717	2.3505
409889	0.454176	0.613532	2.26903	0.15056	0.176323	0.124328	0.163499	0	0.0840643
409890	9.561	9.54179	9.09379	9.61029	9.79045	9.49709	9.29087	9.77553	9.52034
409891	2.04264	1.87578	2.15381	0.992768	1.05658	1.13093	1.1635	0.910733	1.04264
409892	2.9782	3.20006	3.0321	2.18269	2.58015	2.94111	2.32193	2.53356	2.6893
409893	4.39849	4.00809	4.27724	3.94298	3.84499	3.84298	4.51665	4.36387	4.48864
409894	3.81352	3.82579	4.49121	2.8679	3.42761	3.13422	2.74846	2.87578	2.68257
409897	2.9241	2.65306	2.62527	2.72028	2.48285	2.34483	2.32193	1.8679	2.45943
409898	2.52105	2.46205	3.03562	3.52982	2.53356	2.05658	2.23266	2.73335	2.38681
409899	3.12267	2.80529	3.41684	1.89142	1.72683	1.852	0.748461	0.731183	1.04963
409900	3.75702	3.74846	3.77294	3.56316	3.71149	3.32481	3.55582	3.9782	3.55459
409902	2.92979	2.48285	3.43429	1.46467	1.32769	1.24489	0.879706	0.815575	0.992768
409903	0	0.111031	0.0565835	0.0840643	0.0426443	0.137504	0.0143553	0	0.0565835
409904	4.39163	4.05485	4.91934	4.39025	4.2032	3.87184	4.1375	4.27501	4.26379
409905	6.50748	5.72874	2.24184	7.17493	7.83738	6.88862	6.37712	5.85947	6.40446
409906	2.60407	2.44095	3.00899	1.83188	1.50589	1.88362	1.53605	1.29278	1.5008
409908	3.38819	3.48414	3.91361	3.1811	3.04264	3.10434	3.0635	3.31615	3.0197
409909	6.50032	6.41701	6.45779	5.68454	6.0054	6.14792	5.66704	5.37712	5.72247
409910	7.76832	7.79403	8.12485	6.8535	7.17503	7.24422	7.35209	7.65514	7.55305
409911	7.24479	7.11738	7.5944	6.79909	6.65306	6.98948	6.31034	6.05767	6.49458
409912	1.13093	1.64616	2.02148	1.04963	0.669027	0.757023	1.37295	1.22033	1.49057
409913	4.94813	5.64328	5.29793	4.84298	5.07382	5.10518	4.23802	4.94579	4.51665
409915	2.90689	2.97085	3.57289	1.89142	2.09085	1.76977	1.91456	1.9222	1.96347
409918	3.8166	3.46597	3.62761	2.89142	2.85	2.81762	2.65076	2.5656	2.86394
409919	4.20163	4.5741	5.71205	2.65076	2.62761	2.55827	2.21723	2.23266	2.04614
409920	5.76394	5.74685	5.51665	5.00315	5.25927	5.17313	4.73281	5.28021	5.21101
409921	2.73552	2.27202	2.08746	2.65535	2.86987	2.21101	3.25399	3.19849	3.30159
409922	5.14241	4.86839	3.05311	4.96255	5.56468	5.13914	5.48993	6.09677	6.13443
409923	5.17233	5.25323	5.988	5.42089	4.50653	4.99277	5.48929	5.48478	5.24451
409924	0.903038	1.4489	2.69153	0.475085	0.739848	1.09761	1.41143	1.19535	1.35614
409925	1.774	1.75702	1.77821	0.895303	1.22651	1.53107	1.04264	0.895303	1.04963
409926	6.12639	6.61897	6.0468	6.33682	6.44145	6.43796	6.87504	7.268	7.03859
409927	3.85798	4.18269	4.65421	3.46336	3.38405	2.86987	3.11936	3.84699	3.7148
409928	2.25701	2.0036	2.21723	1.65535	1.89918	1.66903	1.40599	1.35614	1.39506
409930	10.6842	10.8953	10.837	10.6158	10.7311	10.7407	10.1773	10.4149	10.308
409931	6.26922	6.35191	6.67976	6.18864	6.01123	6.11124	6.91922	7.1014	6.71094
409932	3.68257	4.3978	4.43563	2.98914	2.88362	2.76977	3.05485	3.13914	3.45022
409933	4.11353	3.5509	3.66676	4.80839	4.54288	4.33056	4.69098	4.2817	4.60763
409934	7.3345	7.47143	7.49297	7.15522	7.24127	7.11145	6.53013	7.07307	6.90376
409936	3.64501	3.71699	4.19061	3.03386	3.18269	3.11936	3.22651	3.38957	3.40871
409937	0.0565835	0.111031	0.0840643	0.189034	0.0565835	0.0703893	0.0143553	0.0703893	0.0426443
409940	2.41954	2.47508	2.38128	1.31615	1.36177	1.89918	1.49057	1.30451	1.48027
409941	3.29572	2.96347	3.62176	2.40599	2.48027	2.5656	1.95606	2.14731	2.44626
409942	0.879706	1.43296	1.44361	1.40599	1.0635	0.903038	0.731183	0.536053	0.485427
409943	3.9542	4.05918	4.62936	3.17951	3.27798	3.49442	3.19849	3.41549	3.38957
409945	5.4002	5.0268	4.77663	4.7447	5.09887	5.29719	5.73363	5.36422	5.70072
409946	6.3087	6.59753	7.06501	6.05723	5.73904	5.99661	5.804	5.86047	6.10769
409948	3.31179	3.43829	3.58135	2.74416	2.99277	3.21412	2.56071	2.27501	2.55827
409949	0.910733	1.09085	2.42761	0.815575	0.678072	0.613532	1.31034	1.31034	1.48027
409950	0.0285692	0.0703893	0	0.0426443	0	0	0.275007	0.286881	0.286881
409951	6.01792	6.1235	5.75995	6.40276	6.33539	6.33575	5.8071	6.42509	6.04767
409952	5.69877	5.84725	6.72778	4.09255	4.28466	5.0798	3.41007	2.48027	3.61824
409953	3.31034	2.79494	3.23879	2.0635	2	2.14405	1.99277	1.79494	2.04963
409954	11.8766	11.4945	10.5843	11.9377	12.1941	12.1671	12.6241	13.1257	12.8417
409955	4.48285	4.54782	5.25776	3.53481	3.61117	4.01792	3.59694	3.72247	3.63575
409956	5.3572	4.80064	4.69488	4.93876	5.20398	4.99186	4.6837	4.7845	4.80064
409957	3.54597	4.14893	4.5404	2.58496	2.97636	2.41954	2.13422	2.56316	2.58256
409959	4.46074	4.393	4.53605	4.23496	4.46271	4.21801	4.64616	5.02414	4.73877
409961	6.99774	6.82451	6.75649	7.36107	7.2502	6.87676	6.69321	7.22728	6.86481
409962	1.18269	0.963474	0.565597	2.32769	1.81967	2.09761	8.77614	8.90707	8.41688
409963	8.77765	8.3834	8.67377	8.46009	8.30145	8.20158	7.82972	7.71363	7.49089
409965	3.22959	2.85997	3.39643	2.38128	2.58736	2.22342	2.75061	2.72247	2.62761
409966	3.06523	2.93923	3.29572	3.71809	3.83895	3.11603	3.05311	2.41684	2.58736
409968	3.71809	3.58256	4.0365	2.74846	2.84599	2.96532	3.3978	3.13093	3.14731
409969	3.44493	3.5435	3.65306	2.1375	2.75916	2.90111	3.63459	3.11103	3.34908
409970	0	0.0976108	0.0703893	0.250962	0.0565835	0.263034	1.23266	1.04963	0.956057
409972	5.08279	4.59395	4.78293	4.08066	4.30743	4.55397	3.45812	3.16027	3.82069
409976	5.06695	5.11478	5.13586	5.22612	5.24717	5.15137	4.64039	4.69209	4.48027
409977	0.659925	0.604071	0.704872	0.432959	0.367371	0.505891	0.333424	0.411426	0.378512
409978	8.05338	8.19466	8.14878	7.8711	8.1057	8.05441	7.40982	7.69627	7.46834
409979	0.847997	1.04264	1.03562	0.575312	0.604071	0.678072	0.910733	1.07039	0.815575
409981	0.124328	0.124328	0.137504	0.0426443	0.0285692	0.0565835	0	0	0.0285692
409983	4.46728	4.15866	4.73931	3.72792	3.65306	3.74093	4.03474	4.38888	3.91648
409984	4.63575	5.18507	5.39266	4.11936	4.37016	4.37782	3.76765	4.44294	4.32984
409985	1.39506	1.46989	1.96347	0.83996	0.847997	0.948601	0.918386	1.19535	0.9855
409986	7.52802	7.05159	7.0954	6.70446	6.75676	6.95361	7.02503	6.40616	6.85325
409990	5.24945	5.14241	5.59842	4.47508	4.42694	4.58856	4.15947	4.2854	4.488
409991	3.46858	3.14241	3.02857	2.26604	2.82375	2.87774	2.76765	2.73118	2.86987
409992	3.52857	3.41684	3.74953	2.8339	2.79077	2.73985	2.31904	2.82375	2.75275
409993	2.5656	2.24184	2.72247	1.53605	1.5008	1.78241	1.31615	1.20163	1.50589
409994	4.55827	4.80787	5.48156	3.71149	3.76129	4.0781	3.47119	3.34056	3.82069
409995	3.74953	3.37016	3.82477	2.85599	2.81967	3.17473	2.92029	2.56071	2.28688
409999	1.42223	1.26903	2.42492	0.871844	1.04264	1.26303	0.485427	0.516015	0.632268
410000	2.31325	2.32769	2.70487	1.67807	1.31034	1.94111	1.74846	1.26903	1.30451
410001	0.0285692	0.0565835	0.0840643	0.0285692	0.0143553	0.0285692	0.0285692	0.0285692	0.0143553
410003	3.32912	3.01792	3.72792	2.05311	2.1635	2.45154	2.4489	2.29866	2.24793
410004	8.98695	9.10761	9.14743	8.72499	8.90734	8.7926	8.44741	8.65381	8.55574
410006	2.34199	2.80323	2.89918	1.97453	0.956057	1.81147	1.25096	1.10434	1.09085
410007	5.86171	6.16108	7.04941	4.94345	5.10518	5.23573	6.26435	6.48977	6.37972
410009	0.0143553	0.0143553	0.0143553	0.0143553	0.0285692	0.0285692	0.111031	0.189034	0.124328
410012	8.36378	8.5775	8.95794	8.39206	8.13201	8.09069	7.95873	8.07441	7.8627
410013	1.81147	3.52482	4.83643	0.871844	0.704872	1.926	0.378512	0.475085	0.137504
410015	4.5509	4.35755	4.52356	3.38957	3.61471	3.84398	3.56925	3.58856	3.45154
410017	5.86047	6.0691	6.06652	5.74524	6.19771	5.94743	5.56316	6.15967	5.95791
410018	3.76022	3.81865	5.00854	3	2.7845	3.03738	2.88557	3.04614	2.81762
410019	2.68482	2.50843	3.26754	1.57531	1.36737	1.63227	1.80735	1.33914	1.59932
410021	0.275007	0.298658	0.238787	0.201634	0.298658	0.344828	2.02148	1.73552	1.91839
410022	8.09629	8.01792	8.15871	7.60058	7.63575	7.96012	8.08614	7.97149	8.27333
410023	5.30634	5.47249	5.7137	5.05007	5.17193	5.11312	4.66903	5.03034	4.89772
410024	4.7339	4.30159	5.56224	3.73444	5.99322	3.89045	4.41075	6.7271	4.35332
410026	6.68173	6.82604	6.93805	6.54936	6.54241	6.42828	6.416	6.80206	6.36702
410027	5.05615	5.22959	5.80219	4.45418	4.4019	4.53356	4.08066	4.05485	4.10098
410030	6.42559	6.60555	6.94755	6.1467	6.40378	6.25323	6.2651	6.92766	6.61235
410031	2.6893	2.84197	3.17473	1.39506	1.70929	2.0635	1.43829	1.46467	1.73118
410032	7.03903	6.98197	7.13299	6.37643	6.65635	6.56818	6.60244	6.82375	6.7662
410033	3.37295	3.39369	3.57773	2.30451	2.62059	2.70929	2.42223	4.0505	2.79494
410034	5.53792	5.58796	5.41447	5.3565	5.52199	5.4663	5.29866	5.43429	5.42559
410035	4.2817	3.36177	3.9279	4.67807	3.83794	3.72356	3.88264	4.53045	4.30816
410037	3.38543	2.98003	3.78241	2.36457	2.36177	2.75061	2.43563	1.89142	2.38128
410038	2.63923	3.19219	3.25701	3.24641	3.08066	3.06867	3.01792	2.57289	1.87578
410039	4.81404	4.78503	5.04439	4.3427	4.55459	4.79025	4.55275	4.72356	4.88118
410040	4.36877	4.20163	3.95884	3.97269	3.96162	3.75596	3.14241	3.83289	3.36877
410041	0.632268	0.925999	1.15056	0.678072	0.807355	0.678072	0.956057	1.19535	1.02148
410042	5.82655	6.49793	7.67342	5.75515	5.42895	5.63604	4.53107	3.926	4.16752
410043	6.12598	6.19653	6.45105	5.97591	5.9404	5.85075	5.52701	6.11832	6.1206
410044	3.17153	2.85997	3.70929	3.44361	3.42358	3.18903	3.21101	3.30889	3.49825
410045	2.97085	3.00899	3.41278	2.27202	2.22651	2.43296	1.52105	1.70487	1.74846
410050	2.9241	3.04264	2.92979	2.60881	2.64847	2.69599	2.03914	2.75916	2.31034
410052	6.34003	5.67469	6.31506	5.478	5.37573	5.76182	7.14771	6.32103	6.85262
410054	5.91289	5.57531	6.011	5.07211	5.02192	5.15381	4.97315	4.41481	5.08958
410055	3.73877	3.5097	3.53978	2.9222	3.37712	3.30012	2.87971	3.35896	3.0018
410056	3.06523	3.00899	3.58015	1.62293	1.99639	1.926	1.9222	1.51602	1.72247
410057	5.12019	4.69599	5.47897	3.59096	3.69822	3.78973	3.47249	3.15381	3.30012
410058	1.55582	2.26003	2.09085	0.632268	0.650765	1.92979	2.58736	2.61824	4.9982
410059	7.25955	6.59738	6.13935	6.60155	6.53838	6.82515	5.3579	5.54257	5.74551
410060	4.23879	3.95977	4.57713	4.12598	3.7939	3.69377	3.91169	3.99639	3.82985
410061	2.77189	2.51349	3.08236	1.8679	2.0036	1.80323	1.95977	1.91456	2.02148
410062	5.39712	5.48832	6.1536	4.98459	5.38922	5.0268	4.76182	5.49346	5.29572
410065	6.81327	7.21645	7.26454	7.22091	7.02647	6.77043	8.60711	8.29053	8.58312
410066	6.21975	5.99729	6.81622	5.09677	5.07682	5.36702	6.7075	6.4002	6.48639
410068	3.36036	3.66107	4.19298	2.81558	3.17153	3.26003	3.34908	3.3505	3.46074
410069	3.76553	4.1177	5.36667	1.11103	0.575312	1.19535	0.933573	0.678072	0.815575
410070	1.23266	1.16993	1.51602	0.594549	0.565597	0.632268	0.722466	0.464668	0.765535
410071	6.24508	6.66448	6.93699	5.42626	5.41447	5.6314	5.22304	5.48993	5.39746
410072	7.2151	7.23716	7.10811	6.95907	7.25456	7.02203	6.78031	7.23218	6.84624
410073	3.10266	2.74846	2.76977	2.16672	2.38128	2.27798	2.87184	3.18745	3.08406
410075	0	0.344828	0.333424	0.275007	0	0.918386	1.926	1.51602	3.76235
410076	5.06824	5.38716	5.90857	4.31252	4.45088	4.56621	4.01257	4.41481	4.42156
410078	4.70653	4.15947	4.45746	4.53169	4.54226	4.33914	3.87676	3.61589	3.90207
410079	3.95047	3.89627	4.18824	3.34056	3.73877	3.7845	2.73118	3.15218	3.40599
410080	6.75782	7.01302	7.31949	6.39917	6.30031	6.32625	6.09043	6.20398	6.34127
410082	6.48704	6.53947	6.12887	6.23209	6.52027	6.66931	7.85767	8.13386	7.83826
410083	2.94111	2.50589	2.87381	2.10098	1.83996	2.06695	2.0036	1.60881	1.95977
410084	3.13258	3.10098	3.54844	2.33342	2.37295	2.57046	1.94111	1.82782	2.0635
410085	6.51633	6.44791	6.95093	6.05485	6.01011	6.22805	5.53574	5.87676	5.7703
410087	8.10873	6.02923	5.732	6.57758	10.209	7.46972	5.73931	6.20261	5.50303
410091	5.38957	4.97499	5.55674	4.27575	4.47249	4.40395	4.23419	4.60763	4.13258
410092	0.887525	1.58496	1.4957	0.799087	0.992768	0.978196	1.53107	1.70487	1.72247
410093	4.83238	5.14486	5.24031	4.19298	4.45418	4.52042	3.74846	4.05658	3.72356
410094	6.68047	6.97785	7.50192	6.39249	6.50048	6.50779	6.33235	6.29462	6.33271
410095	8.50275	8.25441	8.28596	7.94287	8.29838	8.41625	7.54975	7.52474	7.52042
410096	4.42021	3.94017	4.02237	3.67129	3.7148	3.79286	6.34696	5.79129	6.40956
410097	3.64731	3.31034	3.93923	2.43563	2.69822	3.1375	2.74846	2.07039	2.62059
410098	3.74416	3.54226	4.22497	2.79077	2.73769	3.18587	2.68482	2.43563	2.82782
410099	3.18587	3.14731	3.72247	2.04264	2.08746	2.51602	2.01792	2.08066	2.13422
410100	5.60259	5.50176	5.93428	4.94392	4.79753	4.8485	4.93263	5.12391	5.24869
410101	4.80941	4.55766	5.20594	3.96532	3.97085	4.1235	3.60644	3.91169	3.93452
410102	4.0321	4.06867	3.78973	3.77926	3.98277	3.848	3.52356	3.89821	4.03826
410103	5.0343	5.37434	5.57319	4.31904	4.58556	4.93593	4.67469	4.05485	4.63401
410105	3.45812	3.24641	3.43296	2.91648	2.74201	2.9982	3.15218	2.86196	3.28836
410106	3.29425	3.37573	3.47508	2.25701	2.50335	2.42492	1.91073	2.28392	2.26303
410107	0.214125	0.0426443	0.0840643	0.163499	0.111031	0.238787	0.111031	0.0426443	0.163499
410108	1.57046	1.20789	1.46467	0.992768	0.887525	0.948601	0.83996	0.863938	0.879706
410109	2.57773	3.07724	3.28688	2.0635	2.0321	2.02148	1.83188	2.13422	2.15704
410114	4.37851	5.06178	6.17552	3.37016	3.52482	3.61471	1.61824	1.45943	1.59932
410115	4.82477	4.8166	4.97361	4.2426	4.62293	4.48543	4.60407	4.74147	4.69432
410116	4.21645	4.19771	4.69988	3.16832	3.50843	3.7137	3.0993	3.0036	3.03738
410117	4.29572	3.62644	4.25323	3.12928	2.87381	3.3147	3.40054	3.38128	3.57652
410118	2.60881	2.51349	2.61824	1.84398	1.59932	2.04614	1.73985	1.45418	1.69599
410119	2.774	2.61824	3.15543	1.88362	1.91839	1.92979	1.53107	1.41684	1.7866
410120	6.34323	6.97797	6.82833	6.10014	6.49745	6.49474	6.1815	6.99774	6.7174
410121	2.02148	1.7137	2.18269	1.4489	1.43829	1.76977	2.01078	1.7137	2.0321
410122	10.3144	10.5208	10.3621	9.98846	10.0993	10.1178	8.9284	9.50498	9.30182
410127	2.90689	2.62994	3.3978	2.06005	1.94486	2.18903	2.01792	1.61824	2.01078
410128	6.93251	7.24897	7.29774	6.95884	7.11873	6.98948	6.34181	6.82324	6.54751
410129	4.61883	4.39985	4.58976	3.92125	4.06437	4.03386	3.79077	3.8166	4.03386
410130	5.84097	5.80581	6.16531	5.82349	5.7498	5.90207	5.18309	5.44725	5.47703
410132	4.62877	4.4019	4.80012	3.98914	3.8953	4.23573	4.03562	3.94953	4.02414
410133	2.43296	4.62819	3.82069	1.78241	1.64616	1.51602	1.76977	2.39232	3.61941
410134	3.47768	3.36877	3.78555	3.15381	2.68257	2.91648	2.91648	2.91648	3.15704
410135	0.863938	1.41684	1.11103	0.356144	0.333424	0.584963	0.933573	0.594549	0.632268
410136	3.0072	2.67356	2.82579	2.26003	2.0036	2.488	2.4489	2.18903	2.30159
410140	0.790772	1.31034	0.963474	0.632268	0.613532	0.695994	4.02326	4.56621	3.74201
410142	4.12102	3.32048	3.61235	2.94298	3.59335	3.40599	3.75916	3.40871	3.67129
410144	1.25096	0.687061	1.04264	0.879706	0.731183	0.790772	0.887525	0.516015	0.887525
410148	4.26529	4.52356	5.4363	3.13914	2.72028	2.95233	3.40327	2.92029	2.41414
410149	4.62877	5.42291	4.41954	4.02059	3.5373	3.8953	2.76765	2.7845	2.55336
410151	0.111031	0.263034	0.831877	0.0976108	0.0426443	0.15056	0.0565835	0.189034	0.286881
410154	1.48027	1.34483	1.75275	0.83996	0.704872	1.44361	0.454176	0.432959	0.505891
410155	3.13093	2.70708	3.21723	2.44626	2.14078	2.5008	2.19849	2.34483	2.34199
410157	3.81967	4.12184	4.19219	3.30012	3.52607	3.37712	3.87283	3.8846	3.90014
410158	4.39917	4.07211	4.2211	3.45022	3.48156	3.67469	3.6427	4.34767	4.0365
410159	3.34483	3.40735	4.23189	2.7866	3.23573	2.67582	2.6893	2.9279	2.78031
410161	2.64616	2.21723	2.75275	1.38405	1.57046	1.7137	1.66903	1.32769	1.63691
410162	5.23036	5.6279	6.37747	4.36667	4.61765	4.85549	3.96901	3.93923	4.24031
410165	6.10056	5.78319	6.21179	5.04264	4.84197	5.40803	4.97957	4.91313	4.97407
410166	0.713696	0.526069	0.887525	0.250962	0.0976108	0.124328	0.378512	0.367371	0.263034
410167	8.90014	8.68874	10.0392	8.03	7.0009	7.75696	6.1014	5.74712	5.96463
410169	4.87823	4.80529	4.86938	4.40599	4.43296	4.59694	4.02326	3.86691	4.04264
410170	2.31325	2.19535	2.35896	1.5656	2.90111	2.29572	2.36177	1.93734	1.85599
410171	5.33771	5.04352	5.59753	4.8802	4.71973	4.7148	4.65878	4.87922	4.75916
410172	6.57031	6.16289	5.97865	6.66377	6.46074	6.79155	5.81583	5.69377	5.66903
410174	3.5435	3.30451	4.07724	2.58256	2.44626	2.88947	2.28096	2.63459	2.31615
410175	0.687061	0.739848	1.30451	0.226509	0.176323	0.176323	0.176323	0.0285692	0.137504
410177	4.36947	4.33985	4.58976	3.87381	3.86196	4.18507	3.78555	3.63807	4.2426
410178	1.27501	1.02148	1.70487	0.731183	0.739848	0.555816	0.695994	0.704872	0.565597
410179	7.01681	7.94796	8.49621	5.77189	5.85848	5.45812	4.82477	6.08555	6.02702
410183	2.23573	2.02148	2.59932	1.4489	1.25701	1.4489	1.20789	1.13093	1.21412
410184	4.03298	4.02414	4.39025	3.28688	3.52356	3.44361	3.03562	3.4957	3.40463
410187	4.55888	3.49953	4.24413	2.29866	2.80323	2.19849	1.81967	2.79286	1.82375
410188	9.59004	9.74831	9.70027	9.34418	9.81109	9.81569	9.83291	10.0829	9.99953
410189	1.8679	1.66448	2.11103	1.04963	1.32193	1.02148	1.45418	1.12433	1.45943
410190	0.831877	0.895303	1.57531	0.485427	0.713696	0.432959	0.910733	1.66903	0.903038
410191	1.94486	1.42223	2.0635	1.41143	1.0635	1.04264	0.918386	0.782409	1.07724
410194	2.03562	2.0072	2.75702	1.22033	1.15704	1.31034	1.13093	1.27501	0.970854
410195	4.98823	5.06178	5.41886	4.70377	4.64386	4.76288	3.96532	4.0798	4.2211
410197	4.13258	3.36177	2.29866	3.51728	3.76341	3.82579	4.37086	4.18349	4.22651
410198	1.85997	1.96347	2.36177	1.0072	1.62293	1.52607	1.23266	1.53605	1.58496
410200	5.08746	5.13873	4.42223	4.78293	4.94205	4.94486	4.11103	4.43563	4.27575
410201	4.25776	4.30012	5.42257	3.10098	2.43029	3.1635	2.7137	2.32769	2.48027
410203	8.35324	7.84078	8.75111	9.25593	8.77479	8.20462	9.11041	8.78614	8.94122
410204	6.86716	6.62117	6.67553	7.24279	7.09908	6.83567	7.30351	7.2605	7.56178
410205	3.854	3.97177	4.30597	2.66676	3.1177	3.29131	2.75489	2.29866	2.80735
410206	4.86096	4.8525	5.10685	3.92125	4.3978	4.40939	4.86888	4.87725	4.52982
410207	1.23879	1.52607	2.21723	0.454176	0.495695	1.04264	0.250962	0.163499	0.411426
410208	1.53605	1.48543	2.08746	0.903038	1	1	1.0635	1.24489	1.04963
410211	4.8515	5.02326	5.59813	4.6241	4.54473	4.26903	4.66903	5.04963	4.69933
410216	3.55213	3.35191	3.92695	2.66903	2.63923	2.8679	2.56803	2.19219	2.50843
410217	2.76977	2.59932	3.28688	1.58015	1.75275	1.9855	1.69153	1.46467	1.66903
410218	6.92006	6.95408	7.05094	7.56056	7.11925	7.44717	6.84624	6.82833	6.85636
410219	3.82171	4.1235	4.86096	3.14731	3.49953	3.56803	3.33342	3.67356	3.45943
410222	0.0976108	0.111031	0.464668	0.111031	0.0840643	0.124328	0.0565835	0.0285692	0
410223	4.50843	4.99548	5.43463	4.08406	4.17153	4.51854	3.69711	3.77926	3.65076
410225	2.94111	2.88947	3.41684	2.55827	2.55827	2.77821	2.75916	3.33199	3.13093
410226	8.84709	8.80158	9.10334	8.12676	8.18819	8.4949	8.56894	8.12691	8.54647
410227	2.52356	2.18269	3.24184	1.93734	1.61353	2.0072	2.86592	2.64386	2.31615
410228	4.30378	4.87725	6.2778	3.91265	3.87086	3.49442	1.98185	1.72247	2.32193
410229	0.0565835	0.0426443	0.250962	0.0285692	0.0703893	0.0426443	0.0703893	0.137504	0.0565835
410231	0	0.0976108	0.137504	0.0840643	0.0565835	0.0285692	0.286881	0.321928	0.454176
410233	3.73985	2.30159	2.85	3.04089	2.98732	2.9241	2.24184	2.33342	2.75275
410234	3.58616	2.85	3.34056	2.86987	2.75702	2.93357	3.24031	2.28983	2.70044
410235	2.55827	0.475085	0.516015	2.10434	0.956057	2.72901	3.81865	2.09761	3.65191
410236	2.28983	2.58736	3.22188	2.38681	2.45681	1.91073	3.11103	3.35332	3.16027
410237	5.13873	6.57198	6.09191	4.17153	2.09761	3.6792	1.7866	0.941106	1.19535
410238	2.25096	2.12102	2.33914	1.70487	1.74846	1.78241	1.38405	1.20789	1.38957
410239	2.27202	2.41684	2.83996	1.18269	1.54597	1.66903	1.59455	1.52105	1.46467
410241	5.75195	5.68257	5.91719	5.2149	5.37539	5.41819	5.0343	5.29646	5.38991
410244	3.59813	3.67243	3.85	3.21723	3.06523	3.29866	3.12267	3.25852	3.35332
410245	1.77821	1.82782	3.42895	1.14405	0.815575	0.722466	0.356144	0.286881	0.378512
410247	1.29866	1.09761	1.48543	1.13093	1.02857	0.925999	0.678072	1.1177	0.933573
410253	4.75596	5.04571	5.78712	4.65421	5.13832	4.59515	4.39575	4.52419	4.63807
410254	3.66789	3.42492	3.52857	3.96901	2.62293	3.22342	2.11103	1.73552	1.79909
410255	1.31615	1.20163	1.81558	0.739848	0.545968	0.62293	0.933573	0.695994	0.956057
410256	2.06005	1.59455	1.83188	1.32193	1.18269	1.36737	0.485427	1.35614	1.04264
410257	1.45943	1.29866	1.74416	1.02148	1.09761	1.18903	0.847997	0.956057	0.910733
410258	5.81198	5.93522	6.18031	5.52325	5.50589	5.47638	5.07596	5.87455	5.65048
410259	0.925999	0.575312	0.799087	0.485427	0.713696	0.422233	0.344828	1.20163	0.505891
410261	1.20163	0.432959	1.1375	0.695994	1.23879	0.773996	1.81558	2.25399	2.43029
410262	5.35297	5.26941	5.58286	4.48736	4.80839	4.83036	4.33628	4.47054	4.55643
410263	4.97636	4.82731	5.23458	3.78136	3.89724	4.10014	3.97085	3.63459	4.0045
410264	2.9782	2.69377	2.94486	2.09761	2.34483	2.41143	1.95606	1.9782	2.21412
410266	4.23573	4.37365	4.12598	3.80839	4.06178	4.04439	3.03738	3.46205	3.43696
410269	2.82171	2.53107	2.83794	2.09761	2	2.13422	2.33056	1.98914	2.11437
410270	3.19377	2.79077	2.76129	4.20711	4.19613	3.58135	3.64847	4.56499	4.47897
410271	5.98732	5.97682	6.63241	7.08044	6.41464	6.23821	5.82043	5.89869	5.90857
410272	3.89336	3.77294	4.17951	4.24184	3.57894	4.03122	4.53356	4.39917	4.63633
410273	1.91839	1.61353	2.02148	1.25096	1.12433	1.28688	1.28688	0.948601	1.18903
410274	2.60881	2.3978	2.90881	1.68706	1.69599	1.60407	1.67356	1.72683	1.62293
410278	4.32697	4.17712	5.99141	5.14241	4.28021	4.01167	5.43429	5.26416	5.36317
410279	4.59694	4.0321	4.81455	5.40327	4.61412	4.76394	4.68089	4.79442	4.83845
410280	6.56575	6.72982	6.98037	6.5043	6.47865	6.46744	6.46972	7.15603	6.93746
410282	0.650765	1.07039	1.62761	1.17632	0.594549	0.604071	0.604071	0.575312	0.505891
410283	5.80813	5.93687	5.84273	6.29591	6.21801	6.17532	6.12681	6.12784	5.90038
410286	5.36317	5.01792	5.28133	4.28318	4.50843	4.74631	4.57833	4.36107	4.50208
410288	5.04571	5.85175	7.05496	4.13011	4.1375	4.25852	3.19535	3.55704	3.22805
410289	4.96625	4.43763	4.61941	4.0072	4.10601	4.56133	4.88996	4.13422	4.63691
410290	2.02857	1.77821	2.10769	1.39506	1.37851	1.31615	1.28688	1.18269	1.35614
410291	3.7939	2.91648	5.73064	0.111031	0.214125	2.99095	0.765535	0.925999	4.46336
410293	0.9855	1.08406	1.09761	0.823749	0.713696	0.594549	1.7137	1.01436	1.852
410294	3.36177	3.54597	3.97911	2.23573	2.67356	2.926	2.36737	2.45943	2.48285
410295	3.0321	2.69153	2.95977	2.40327	2.7137	2.56316	2.70929	3.09424	2.99639
410296	1.97453	2.1635	2.7866	2.30451	2.31034	1.91456	2.79286	1.9486	2.26604
410297	2.45418	2.64847	3.0321	2.51096	2.32769	2.16027	1.59455	1.59932	1.89918
410298	2.40054	2.28392	3.0072	1.67356	1.02857	1.58496	1.38405	0.0703893	1.20163
410299	4.58376	4.25248	4.83188	5.00988	4.60288	4.40599	4.93026	5.10518	4.90689
410301	1.04264	0.9855	1.42223	0.604071	0.669027	0.613532	0.604071	0.748461	0.641546
410304	0.773996	0.565597	0.978196	1.11103	0.575312	0.815575	0.765535	0.823749	0.963474
410305	6.2937	6.67384	6.75956	5.50716	5.99729	5.8885	5.39849	5.53574	5.30816
410306	6.32067	6.49777	6.79077	5.86047	5.97613	5.87922	5.5008	5.9814	5.6659
410307	1.67807	1.58976	2.29866	1	0.815575	0.963474	0.970854	0.895303	1.08406
410308	7.22139	7.20516	6.83352	6.8775	7.01313	7.11832	7.7498	7.89791	7.80025
410309	6.38819	6.42375	7.98778	5.73173	5.90328	5.57984	4.68257	4.69209	4.8885
410315	2.06695	1.83996	2.1177	0.933573	1.14405	1.67356	1.29278	1.38957	1.4957
410316	2.37573	2.15056	2.73335	0.970854	1.02148	1.04963	1.18903	1.02857	1.09085
410317	0.0426443	0.0565835	0.0285692	0	0.0285692	0.0143553	0.0565835	0	0
410319	2.49825	2.27798	2.58256	1.85599	1.81558	1.94111	1.59455	1.61353	1.58015
410320	4.97911	4.95187	5.54504	5.15015	4.52168	3.5373	4.75382	5.1635	5.05702
410322	3.10769	2.91265	4.18666	3.37851	2.81762	2.97453	2.28392	2.7845	2.70708
410324	3.9486	4.35685	4.09085	3.73335	3.56438	3.7137	2.7137	3.60526	2.98368
410325	5.0054	4.7137	4.88264	4.00988	4.30524	4.86295	5.57954	4.78136	5.51948
410326	4.42223	4.7845	5.69711	3.32769	3.26153	3.59455	3.8166	2.78241	3.78764
410328	3.24184	3.1375	3.56316	2.16672	2.60407	2.38957	2.22342	2.1375	2.42223
410330	4.44692	4.24336	4.83086	4.26379	4.20633	4.0781	4.28096	4.35685	4.21568
410331	1.65535	1.76977	2.19535	1.08406	2.59694	1.17632	1.05658	0.963474	1.08406
410332	5.05485	5.27165	6.80594	3.4489	3.34199	3.0197	2.02503	2.04963	1.9486
410334	0.124328	0	0.15056	0.0285692	0	0	0	0	0.0285692
410336	0.0976108	0.0565835	0.124328	0.0285692	0.0565835	0.0285692	0.0426443	0.0703893	0.0426443
410337	8.18041	7.43104	7.82458	9.62401	9.01806	8.46724	7.14588	7.50954	7.98499
410338	6.26416	6.50954	6.40565	5.65821	6.00315	6.01881	5.3726	5.59335	5.46238
410339	5.70238	5.71012	5.5601	4.64731	5.19731	5.44294	5.52638	5.31325	5.58856
410340	4.08661	3.99458	4.43363	3.46858	3.69599	3.53232	3.33199	3.76022	3.76022
410341	2.3505	2.09085	2.71589	2.43829	2.41414	2.49825	2.72465	3.1635	2.88753
410343	3.04264	2.88362	2.51602	2.46989	2.55336	2.5509	2.28096	2.63459	2.31904
410344	1.48543	1.18269	1.24489	1.01436	0.970854	0.9855	0.604071	0.678072	1.10434
410345	3.49185	3.10434	3.25248	2.71809	3.13258	3.05832	3.69153	4.03738	3.91552
410347	0.263034	0.594549	1.09761	0.356144	0.594549	0.275007	0.464668	0.378512	0.333424
410348	2.19849	1.91456	2.59694	1.82782	1.81147	1.9486	1.88362	2.18269	1.90304
410349	3.80426	3.87283	3.99639	3.5472	3.87676	3.49185	3.63923	3.854	3.58976
410350	4.70929	4.63865	4.97039	4.3875	4.26754	4.38888	3.97911	4.03562	4.15947
410351	0.464668	0.495695	0.722466	0.475085	0.443607	0.356144	1.08406	0.879706	1.04963
410352	2.37016	2.14078	2.63923	1.74846	1.45943	1.59932	1.45943	1.29866	1.46989
410353	0.678072	0.275007	1.65535	0.111031	0.389567	0.201634	0.137504	0.0703893	0.201634
410354	2.74846	2.9982	3.50208	2.5656	2.3978	2.49825	1.70487	2.33914	2.34483
410355	4.46728	4.67469	4.8674	3.66562	3.69153	4.0781	3.55213	3.77083	3.62176
410357	2.43829	2.21412	2.41684	1.90304	1.86394	2.07724	1.71809	1.74416	2.07382
410361	3.7126	3.72683	4.21568	3.38543	3.31325	3.56803	2.9855	3.46467	3.1811
410362	0.238787	0.137504	0.704872	0.201634	0.189034	0.176323	0.505891	0.545968	0.863938
410363	0.613532	0.757023	1.18903	0.367371	0.176323	0.263034	0.176323	0.111031	0.137504
410365	0.0285692	0.0143553	0.0565835	0	0	0.0426443	0.847997	0.722466	0.963474
410368	0.687061	0.678072	0.731183	1.16993	1.1635	0.83996	4.67129	4.53543	4.70044
410369	2.6017	3.03386	3.91265	1.5509	1.53107	1.28096	1.5008	1.46467	1.58976
410370	0.584963	1.04264	2.13093	0.111031	0	0.263034	0.0840643	0.189034	0.176323
410371	4.56621	4.1177	5.10308	5.82197	5.18982	4.88166	4.95606	5.1815	5.47379
410373	0.555816	0.970854	1.04963	0.226509	0.31034	0.356144	0.432959	0.263034	0.321928
410375	7.16712	7.16712	7.09212	7.63633	7.65714	6.81019	6.8421	7.34225	7.84969
410376	5.97039	6.1639	5.99571	5.77479	5.9028	6.06652	5.62381	5.63227	5.62059
410379	1.23879	1.13093	1.7866	0.713696	0.722466	0.782409	1.32769	1.36177	1.63227
410380	4.32121	4.48671	4.92742	2.8953	3.1635	3.41819	3.36177	2.95233	3.18745
410383	1.9486	1.97085	2.55582	1.44361	1.67807	1.29866	1.58015	1.87971	1.43829
410385	6.49137	6.73159	6.94918	6.15684	6.20614	6.26397	5.44725	6.13463	5.85
410386	2.17632	2.09424	3.20163	2.11437	1.83592	1.82782	1.62761	2.01078	2.14405
410387	2.68482	2.61824	3.14568	1.98185	2.04963	2.25399	1.94111	1.65076	1.68257
410388	3.84499	3.87283	4.20945	2.65764	3.16672	3.24641	3.08916	3.13422	3.30889
410390	2.64847	3.26604	3.1635	2.18269	2.29278	2.26303	1.85997	2.23573	2.0321
410393	1.85599	1.65535	1.15056	2.81558	2.57046	2.18269	2.65992	2.88166	2.28983
410394	3.60526	3.5741	3.89918	2.42761	2.79494	2.86987	2.5008	2.57046	2.71149
410395	3.62877	4.02059	4.19849	3.03738	3.41278	3.27501	2.80116	3.48414	3.15704
410396	5.13709	4.83238	5.04352	4.41075	4.48478	4.82324	4.95931	4.37086	4.91217
410398	2.60644	1.9486	2.3978	1.75702	1.852	2.08746	2.49825	2.20789	2.28096
410399	0.970854	0.925999	1.32769	0.495695	0.650765	0.731183	1.0635	1.1635	1.10434
410403	5.57773	5.76553	5.6094	5.19849	5.37051	5.488	4.73064	5.29094	5.2384
410406	0.201634	0.214125	0.356144	0.321928	0.189034	0.0703893	0.250962	0.189034	0.189034
410408	4.97636	4.3512	4.15137	5.97062	5.63517	5.06134	5.05007	6.02348	5.69321
410410	0.15056	0.31034	0.298658	0.124328	0.238787	0.137504	0.0976108	0.137504	0.226509
410413	1.41684	1.42223	1.72683	0.895303	1.20163	0.992768	0.871844	1.1177	1.08406
410414	3.88655	3.94017	4.06867	4.39094	3.66903	3.41007	4.12267	4.69265	4.20085
410415	2.51602	2.1375	2.72247	1.89142	2.11103	2.28392	1.88753	1.65535	1.67356
410417	0.367371	0.454176	0.545968	0.378512	0.15056	0.124328	0.400538	0.263034	0.250962
410420	7.97619	8.07211	7.74039	7.72772	7.7498	7.87135	7.44907	7.4176	7.46769
410422	2.62059	2.95233	1.9486	2.14078	3.18745	2.86987	2.848	2.97269	2.77821
410423	3.3505	3.04089	4.52105	2.72028	2.61117	2.74201	2.35896	2.22342	2.37573
410424	4.60288	4.16672	4.61883	4.39917	4.13011	4.18982	3.50208	4.17313	4.30232
410425	0.0840643	0.15056	0	0	0	0.0703893	0.545968	0.895303	0.871844
410427	4.38957	4.20085	4.87135	4.45154	4.14812	4.08406	4.29425	4.45549	4.34199
410428	0.594549	0.485427	0.526069	0.163499	0.250962	0.214125	0.15056	0.0976108	0.0565835
410429	6.73931	6.77939	6.90605	6.72219	6.54071	6.77742	6.74846	6.71122	6.75596
410432	1.17632	1.87971	1.47508	0.411426	0.321928	0.422233	0.189034	0	0
410434	4.71644	4.82426	4.96394	5.4793	5.52732	4.46858	5.64443	5.89263	5.51885
410435	8.95161	8.72901	9.41576	9.27852	8.82152	8.45204	10.3578	9.44694	9.73596
410438	0.263034	0.333424	0.918386	0.321928	0.226509	0.137504	0.0285692	0.0840643	0.0565835
410439	1.79494	1.5509	2.31904	1.68706	0.632268	0.765535	0.963474	0.941106	0.790772
410441	6.55213	6.54272	6.91946	7.01268	6.70777	6.60407	7.12619	7.21004	7.07446
410442	1.45943	1.43829	2.27202	0.659925	0.226509	0.604071	0.298658	0.378512	1.09761
410446	2.49313	2.79286	3.08916	2	1.82375	1.98185	1.73118	2.09761	2.13422
410447	2.90497	2.62761	3.0993	2.63923	2.96347	2.30743	2.40599	3.83188	2.64386
410448	2.25399	1.94486	2.94673	1.848	1.52105	1.41684	1.4489	0.678072	1.04963
410449	1.59932	1.81967	3.41143	0.941106	0.526069	0.956057	1	0.432959	0.31034
410451	7.75942	7.91642	8.86743	7.45434	6.7039	7.21965	7.3972	7.01413	7.39977
410452	0.475085	0.575312	1.05658	0.757023	0.485427	0.275007	1.29866	2.01078	1.04264
410454	0.124328	0.0976108	0.189034	0.163499	0.0285692	0.0285692	0.214125	0.124328	0.163499
410456	4.00988	4.47508	5.62059	4.1914	3.55213	3.91934	2.80529	2.80116	3.35332
410459	2.88557	3.2032	3.43296	2.38681	2.52356	2.53854	1.96717	2.14731	1.9855
410463	2.75916	2.85798	2.81967	1.96347	2.15056	2.33056	2.12763	2.10098	2.08066
410465	5.36317	5.38612	5.59126	5.24527	4.73769	4.83036	4.24565	5.38785	4.74578
410467	0.263034	0.201634	0.613532	0.111031	0.0565835	0.124328	0.124328	0.0565835	0.111031
410468	6.65835	7.18061	8.20804	6.75154	7.63699	6.65664	5.65249	5.9855	5.83794
410469	5.49346	5.72846	5.80245	5.34908	5.41718	5.35191	5.21917	5.49249	5.26529
410470	5.60703	5.18309	6.50716	5.56285	5.14282	4.89579	5.58406	5.50875	5.73498
410475	1.43296	1.44361	1.08406	1.28096	1.46989	1.52105	1.0072	0.678072	0.910733
410479	1.14405	1.20163	1.15704	0.748461	1.07039	0.713696	0.545968	0.422233	0.903038
410480	4.20085	3.96625	4.74093	4.55643	4.53169	3.76129	3.33914	3.37295	3.78136
410482	6.35403	6.38076	6.55367	6.73268	6.55597	6.36947	6.15502	6.78241	6.43846
410484	4.0635	4.44493	5.93121	3.66221	3.10601	3.04614	2.38405	1.93734	2.18903
410485	3.84097	3.41414	4.29866	3.0018	3.40463	3.11936	2.91456	2.81762	2.98185
410486	10.6177	10.7271	10.6058	10.7405	11.0465	10.9335	10.9528	11.0238	11.0358
410487	2.26303	2.14731	2.80116	3.87578	2.26604	1.87184	1.926	2.30159	2.26003
410489	0.565597	0.903038	1.76553	0.910733	0.584963	0.687061	0.62293	0.632268	0.378512
410492	6.95559	7.52615	8.82005	6.9364	6.4645	6.24831	4.66334	4.94907	4.79805
410493	2.83188	2.79077	3.10769	2.23879	2.15056	2.34483	2.22342	1.90689	2.20789
410494	7.09402	7.34802	7.55964	7.01257	7.08619	6.97097	6.54164	7.06803	6.67878
410497	2.90497	2.63923	3.26604	3.24945	3.34341	2.58736	3.9855	4.10182	4.01078
410498	0.0143553	0.0426443	0.163499	0.0143553	0.0143553	0.0143553	0.0285692	0	0.0143553
410499	0.263034	0.31034	0.565597	0.0976108	0.286881	0.111031	0.695994	0.687061	0.678072
410501	0.0840643	2.61353	3.13422	1.95233	1.43829	0.847997	2.35896	2.42223	2.08746
410502	1.83592	1.81558	2.58015	1.72247	1.62293	1.42223	1.51602	1.90689	1.66903
410505	6.30323	5.44062	4.9982	5.54473	5.76898	5.50112	4.95233	5.35685	5.51191
410506	5.90159	4.91552	4.73498	5.57954	5.77873	5.12639	6.56026	6.34501	6.43513
410507	4.87529	3.84197	3.13093	4.5373	4.79233	4.85898	6.28633	6.2294	6.45845
410509	0.0143553	0	0.0143553	0.0143553	0.0143553	0.0143553	0.0285692	0.0143553	0.0285692
410510	4.05398	3.8953	4.38543	2.62994	3.0197	3.26604	3.07553	2.59932	2.90111
410511	3.75809	3.77505	4.22805	2.73769	2.74846	3.28392	2.75275	2.28096	2.62293
410512	2.75916	2.8953	2.95233	2.14078	2.41414	2.38681	1.74846	1.99277	2.12102
410514	0.613532	0.773996	1.46467	0.411426	0.286881	0.298658	0.584963	0.85599	0.757023
410515	0.0143553	0	0	0.0285692	0.0143553	0.0143553	0.0840643	0.0703893	0.0565835
410516	9.15355	9.59178	9.66001	8.55739	8.54767	8.57913	8.44543	8.92487	8.47897
410517	8.34651	7.74578	6.82693	10.0109	9.20247	8.91352	6.9982	7.1235	6.8653
410518	3.25248	3.28392	3.40327	2.48285	3	2.9855	2.56071	2.75489	2.4489
410520	0.137504	0.238787	0.0840643	0.176323	0.163499	0.0976108	0.0285692	0.0285692	0
410521	0.31034	0.62293	1.51602	0.263034	0.238787	0.505891	0.214125	0.0703893	0.124328
410525	4.30743	4.35614	4.51349	3.93734	3.89239	3.51854	3.19377	3.70929	3.44758
410527	4.63749	3.99277	4.58736	5.49697	4.98914	4.66221	5.32517	5.5656	5.39678
410530	6.05072	6.17911	7.29802	4.95745	4.95745	5.04963	4.56864	4.57652	4.68482
410532	5.92077	5.89627	6.50748	5.96347	5.36422	5.59842	5.1815	5.13586	4.96763
410533	5.22149	5.35755	5.54009	5.34447	5.23304	5.34802	5.08704	5.66534	5.26003
410534	0.0426443	0	0.189034	0.0703893	0.0285692	0.0285692	0.0426443	0.0840643	0.0703893
410535	2.08066	2.35896	2.47508	1.73985	1.61353	1.75702	1.41684	1.26903	1.31034
410537	0.632268	0.62293	0.970854	0.650765	0.495695	0.464668	0.9855	0.62293	0.650765
410538	4.53294	4.3512	4.53294	5.01659	4.66391	4.53419	4.39438	4.4019	4.42156
410539	7.03408	6.75662	7.00416	7.4048	6.96255	6.53776	6.27724	6.33575	6.57046
410541	2.71809	2.97636	3.49057	1.96347	1.65992	2.22342	1.68706	1.39506	1.87578
410542	2.1375	1.98914	2.36177	1.26303	1.46989	1.34483	1.33342	1.22651	1.29866
410545	2.67356	2.43563	2.44361	2.29278	2.01078	2.3505	2.07382	2.0321	1.94111
410546	2.13422	1.55582	1.61353	1.07724	0.992768	1.50589	1.15056	1.02857	0.9855
410547	4.23036	4.69265	5.32373	3.42761	3.87184	4.05224	3.53481	3.18428	3.27352
410549	0.847997	0.678072	0.956057	0.432959	0.613532	0.687061	0.333424	0.604071	0.669027
410550	3.6893	4.77716	5.21451	3.97636	3.73985	3.29572	3.30743	3.45943	3.18745
410553	5.72137	6.08023	6.84021	5.67243	5.63807	5.74873	5.19771	5.2407	5.21801
410554	4.98868	5.03298	5.14527	5.0321	4.9472	4.67864	3.98277	3.68145	4.1035
410555	0.0426443	0.0840643	0.0285692	0.0285692	0.111031	0.0143553	2.4957	2.08746	2.32769
410556	4.0197	3.87774	4.08321	3.41007	3.66789	3.56925	3.33199	3.51096	3.55704
410557	8.28614	8.99345	9.27076	7.76115	8.0705	8.10832	7.86623	8.09503	7.95704
410558	2.89918	2.49825	3.06523	1.67356	1.89142	2.25399	1.80323	1.42223	1.79494
410561	3.32048	3.54967	3.59813	2.52857	2.72683	2.82782	2.58015	3.03562	2.91839
410562	0.0840643	0.137504	0.298658	0.0565835	0.0840643	0.0285692	0.0285692	0.137504	0.124328
410563	0.31034	0.454176	0.978196	0.613532	0.555816	0.298658	1.02148	0.887525	0.505891
410565	4.19849	4.09255	4.29866	3.44493	3.64386	3.77505	3.33485	3.5097	3.31759
410566	1.55582	1.67807	2.08066	1.57046	1.69599	1.66448	1.96717	2.12763	2.38128
410567	5.44228	5.05398	4.86096	6.2294	5.88557	5.60733	5.69599	5.73904	5.82477
410570	3.94486	3.849	4.09761	4.9279	4.36877	4.20085	5.13011	4.93546	4.96763
410571	3.20006	2.68032	2.95233	2.40599	2.33056	2.53356	2.44095	1.99277	2.28983
410573	0.918386	0.748461	0.526069	1.10434	0.956057	0.85599	2.36177	2.5509	2.53854
410575	4.1035	4.05224	4.16511	3.07211	3.35614	3.52857	2.98368	2.89142	3.07553
410577	0.526069	0.604071	0.83996	0.790772	0.545968	0.454176	0.941106	0.925999	0.773996
410578	1.17632	2.92979	1.68257	0.454176	3.36177	1.21412	0.321928	1.46989	2.0321
410580	3.59932	3.62644	3.50716	3.14893	3.31325	2.82375	3.16027	3.91456	3.58256
410581	0.0565835	0.0840643	0.15056	0.0976108	0.0143553	0.0143553	0.298658	0.356144	0.286881
410582	0.298658	0.0703893	0.286881	0.0426443	0.163499	0.0703893	0.831877	0.722466	0.831877
410585	2.14078	2.18903	3.29572	1.60881	1.68706	1.81967	2.55827	2.72028	2.73118
410589	3.49057	3.14731	3.61471	3.98732	3.60526	2.9855	3.77083	3.80219	3.59455
410591	5.11603	5.66959	5.71946	4.40054	4.65992	4.70929	3.70819	4.19771	4.06178
410595	3.21412	3.27947	3.70598	2.44361	2.37573	2.69822	2.37573	2.37295	2.48285
410597	4.16269	4.40054	4.60348	3.64386	3.70044	3.66221	3.33771	3.77083	3.50843
410600	3.774	3.57531	4.15623	3.95791	3.68145	3.38128	3.56194	3.69153	3.62644
410601	0.687061	0.321928	0.659925	0.298658	0.333424	0.321928	0.263034	0.275007	0.238787
410602	3.92125	3.94111	4.04264	3.26454	3.41684	3.52356	3.41549	3.46074	2.99458
410603	1.0635	0.632268	1.83996	0.526069	0.604071	0.565597	0.941106	0.687061	0.584963
410604	3.37156	3.14405	3.22651	2.27202	2.39232	2.41414	2.22342	2.33914	2.18903
410606	2.61824	2.31904	2.47249	1.88753	1.97085	2.0036	1.83592	1.8679	1.94111
410607	6.07017	6.20555	6.62571	5.22304	5.56071	5.61383	4.66278	4.92362	4.83441
410609	0.485427	0.411426	0.790772	0.356144	0.275007	0.137504	0.545968	0.505891	0.669027
410610	5.29976	5.89142	5.80478	5.393	5.27016	5.26003	4.91839	4.63227	4.91552
410612	5.45253	6.05918	6.65893	5.13052	5.10098	5.29205	4.86196	5.16672	5.08746
410613	1	1.1635	1.40599	0.584963	0.378512	0.443607	0.495695	0.604071	0.495695
410614	5.29902	5.92339	7.84981	5.46369	4.87036	5.32625	4.68089	3.21568	3.96255
410616	3.66448	3.66789	3.75916	3.1127	2.95606	3.30012	2.8953	2.91839	3.08916
410617	4.30597	3.98914	3.848	3.82985	3.96347	4.24717	4.19928	4.06437	4.15218
410618	4.1035	4.30012	4.66391	3.5741	3.39643	3.90304	2.89724	3.18745	3.23879
410620	7.49522	8.52388	9.33753	7.11572	11.6145	7.28596	4.81813	5.7148	4.27128
410621	6.17193	6.80219	7.75208	6.50176	5.98618	5.142	5.26153	4.9528	4.14078
410622	3.33628	3.18428	3.36877	2.61589	2.80941	2.84599	2.88557	2.58496	2.82985
410623	0.0565835	0.137504	0.189034	0.0426443	0.0840643	0.0426443	0.356144	0.250962	0.189034
410624	0.15056	0.0426443	0.124328	0.0840643	0.124328	0.0143553	0.910733	0.831877	0.925999
410626	1.36177	0.454176	2.68257	1.04264	1.79909	1.11103	0.731183	0.831877	1.54102
410627	2.43296	2.81762	3.99458	1.36737	1.28688	1.32769	0.704872	0.748461	0.948601
410630	1.82782	1.59932	2.26003	0.687061	0.485427	0.659925	0.176323	0.124328	0.176323
410632	1.54102	1.61353	2.4489	0.903038	1.5509	0.704872	0.536053	0.83996	0.925999
410635	8.52939	8.13309	7.02835	7.61912	8.40506	8.3208	9.05308	9.44801	9.97704
410636	8.19333	8.08444	7.90881	8.49342	8.46487	8.73149	8.68475	8.6985	8.68499
410637	3.9241	3.69822	4.49057	3.35473	3.39643	3.38819	3.17951	3.36737	3.0321
410638	3.60881	3.26604	4.07724	3.7866	3.29866	3.46858	2.74631	3.35332	4.35966
410639	0.0976108	0.176323	0.731183	0	0.214125	0.124328	0.226509	0.137504	0.389567
410642	0.111031	0.0976108	0.575312	0	0.0143553	0	0	0.0143553	0
410648	0	0.0143553	0.0426443	0	0	0.0143553	0	0.0426443	0.0426443
410649	2.86592	3.44361	3.95884	2.12433	1.51602	2.07724	1.70929	1.72247	1.71809
410655	5.89506	6.24793	6.71727	5.88777	5.84021	5.85549	5.43896	5.64126	5.10936
410658	0.124328	0.0143553	0.0976108	0.137504	0.0426443	0	0.0143553	0.0143553	0.0426443
410659	3.69822	3.29131	3.72465	2.56316	2.58736	2.854	2.84599	2.52356	2.50843
410662	0	0.0143553	0.0565835	0.0143553	0.124328	0	0.286881	0.389567	0.536053
410663	6.72942	6.74497	6.74187	6.75007	6.94369	6.93793	7.47565	7.57698	7.59664
410664	3.24184	3.18269	3.0072	2.38681	2.80529	2.60881	2.4489	2.90881	2.63459
410665	1.73118	2.0635	1.61353	1.12433	1.22651	1.13093	2.15381	2.68032	2.15381
410671	2.61353	2.57046	3.0054	2.08406	2.10769	2.0635	2.3978	2.52857	1.86394
410672	3.95699	3.80941	4.18745	2.73769	3.43296	3.39506	2.93734	2.92029	2.69822
410673	3.10266	2.95606	3.02148	2.31034	2.80323	2.58015	1.9782	2.53854	2.19219
410674	2.50335	2.0036	2.61589	2.37016	2.35332	2.31904	1.66903	1.66903	1.60881
410675	4.26003	3.77294	4.35685	3.70929	3.46597	3.91456	4.0268	3.79909	3.87578
410676	5.20711	5.62732	5.69988	5.00405	5.33985	5.21257	4.0635	5.03342	4.50716
410678	6.11041	6.21335	6.13072	5.60881	5.95489	6.04571	5.8334	5.91767	6.18963
410681	3.19061	3.22342	3.0054	2.95791	3.14731	2.69599	2.73985	3.06178	2.72683
410683	0.189034	0.0703893	0.344828	0.0426443	0.111031	0.0840643	0	0.0426443	0.0840643
410685	0.0976108	0.163499	0.15056	0.163499	0.0285692	0.0976108	0.0426443	0.124328	0.0426443
410686	4.36317	1.07724	2.64155	3.19219	3.67129	1.87578	2.488	3.15704	3.39369
410687	1.70929	1.15704	1.45943	1.30451	1.18903	1.76553	1.774	1.64155	1.60407
410688	3.40599	3.13258	3.66789	2.08406	2.06005	2.40327	2.17951	2.01792	2.29278
410689	0.0976108	0.226509	0.275007	0.111031	0.0565835	0.0703893	0.176323	0.0976108	0.0976108
410690	4.3799	4.26303	4.57471	3.22033	3.41954	3.83592	4.0505	3.49057	3.97728
410692	1.73552	1.65535	2.32193	1.09761	0.847997	1.29866	1.19535	0.773996	1.20789
410694	0	0.0143553	0	0.15056	0	0.0285692	0.0143553	0.0840643	0.0703893
410702	4.01436	3.71699	3.94205	2.99458	3.26454	3.61941	3.21723	2.9855	3.18903
410705	0.963474	0.565597	0.871844	0.400538	0.333424	0.536053	0.15056	0.15056	0.238787
410706	3.58256	3.36317	4.59216	2.89336	2.24793	2.61589	3.72683	3.14241	2.7761
410710	5.95954	5.73444	6.08066	5.02281	5.10978	5.44659	4.91886	5.4363	5.16591
410717	4.12516	3.63227	4.41819	3.7866	3.5741	3.73877	4.03034	3.70929	3.98003
410718	5.53387	5.32948	6.48172	5.65478	5.64703	5.46205	6.2034	6.69585	6.60155
410719	3.56803	3.45812	3.87283	3.33342	2.90304	3.27053	3.03034	2.04614	2.65306
410724	0.632268	0.790772	1.04963	0.298658	0.505891	0.321928	1.69153	1.63227	1.72683
410725	2.94673	3.08576	4.02414	2.28688	2.20163	2.18903	3.08746	3.08916	3.28244
410726	5.02414	4.94579	5.36807	3.87873	4.13586	4.39094	4.17552	3.83895	4.13832
410727	4.95093	4.96578	5.03606	3.86493	4.16189	4.42291	3.98641	3.852	4.22265
410729	0.201634	0.0976108	0	0	0.137504	0.137504	0.176323	0.189034	0.0976108
410730	3.31759	2.93546	2.24184	2.29866	1.67356	2.79701	4.69265	2.91648	3.849
410732	6.55505	6.72137	8.39038	6.74483	5.1643	5.30451	5.46009	6.4219	6.11312
410733	7.51436	7.7828	7.13412	6.68916	3.93452	5.76739	3.06005	4.7021	3.03562
410734	3.70487	3.69153	2.25399	3.27501	3.16832	2.45943	2.56316	1.65076	2.67356
410736	0.0143553	0.0565835	0.124328	0	0.0143553	0.0285692	0.0285692	0	0.111031
410739	0.555816	0.526069	0.83996	0.367371	0.275007	0.321928	0.333424	0.286881	0.201634
410740	4.91934	5.07724	5.53636	4.92125	4.97407	4.84549	5.11228	4.9607	4.95745
410741	4.67243	4.28096	5.1639	4.2765	3.93829	4.39575	4.14649	4.68313	4.33985
410744	0.0840643	0	0.0703893	0.0285692	0.0426443	0	0	0.0143553	0
410745	0.163499	0.163499	0.275007	0.0565835	0.137504	0.0703893	0.124328	0.111031	0.31034
410746	0.978196	0.903038	2.35332	0.286881	0.485427	0.495695	0.565597	0.443607	0.594549
410747	1.52105	2.11437	2.79077	0.948601	0.678072	0.641546	0.238787	0.695994	0.565597
410748	0.516015	0.613532	1.02857	0.201634	0.238787	0.0703893	0.0840643	0.356144	0.176323
410749	2.88753	2.62059	3.26754	2.03914	2.1635	2.22342	2.12433	2.06695	1.96717
410751	0.163499	0.389567	0.137504	0	0	0.0976108	0.678072	0.411426	0.443607
410753	2.72901	3.22497	3.93734	2.76553	2.7845	3.27501	1.89918	2.1635	2.26903
410754	0.565597	0.687061	0.565597	0.422233	0.464668	0.713696	0.321928	0.613532	0.565597
410756	1.53107	0.807355	0.432959	0.731183	0.536053	0.275007	0.124328	0.124328	0.0840643
410757	3.60644	3.42223	3.77189	2.59455	2.63923	2.83794	2.85	2.64616	2.85997
410758	2.94486	2.80116	3.33771	2.86592	2.51854	2.34767	1.67356	2.22959	1.70929
410761	1.13093	1.5656	1.75702	0.286881	1.25096	0.765535	0.641546	0.687061	0.903038
410763	5.2709	5.80813	6.03408	4.64559	4.96993	4.9486	4.19061	4.9364	4.60466
410765	2.22342	2.24184	2.15381	1.48027	1.26303	1.70044	0.748461	1.07039	1.20163
410766	3.49953	3.29572	3.52607	2.36457	2.38128	2.75916	2.17632	1.9222	1.97453
410767	1.74416	1.83188	2.59455	1.71809	1.95233	1.87971	0.863938	0.895303	0.903038
410769	6.12184	5.91982	6.13545	6.87073	6.45171	6.09635	6.82706	7.10318	6.87774
410771	2.61824	2.68706	3.49825	2.45418	2.38957	2.42761	3.04439	2.97453	2.9542
410772	1.58015	1.59932	1.49057	0.85599	0.790772	1.14405	0.575312	0.782409	0.83996
410775	2.81762	2.23266	2.57046	2.55336	2.46467	2.46205	2.45418	2.52105	2.28096
410776	0.731183	1.13093	2.08406	0.782409	0.575312	0.565597	0.344828	0.454176	0.565597
410777	1.15704	0.918386	1.41684	0.594549	0.475085	0.454176	0.604071	0.422233	0.678072
410779	1.87971	2.28688	3.02857	1.77821	1.33342	1.19535	0.879706	0.782409	1.09085
410780	3.55336	4.01436	5.0237	3.58376	3.47768	2.99639	2.68706	3.22959	3.31034
410782	3.74846	3.58496	4.09508	2.43029	2.42223	2.68706	1.88753	1.9782	2.22342
410784	3.92029	3.72792	3.6792	3.28244	3.40054	3.75489	2.91648	3.20477	3.12928
410785	3.48027	3.13258	4.28762	4.0321	3.60644	3.66789	3.52857	3.78241	4.03034
410788	0.176323	0.176323	0.545968	0.0143553	0.0143553	0.0703893	0.0426443	0.0840643	0.422233
410791	8.972	8.05761	7.71404	9.73637	9.0471	8.9596	7.62877	7.50056	7.63959
410792	3.60407	3.63923	3.97269	2.83188	2.81762	2.96532	2.53854	2.41684	2.64155
410793	2.47249	2.85	4.10266	2.01436	1.55582	1.75275	1.02148	0.879706	1.1635
410795	5.35509	4.67638	5.48704	6.82706	5.68902	5.61353	4.21101	4.854	4.96947
410796	1.75702	1.48027	2.26303	1.0635	1.18269	1.03562	0.895303	1.01436	1.12433
410798	3.64616	3.23726	3.91073	3.95606	4.07125	3.34483	3.94205	4.15947	4.17712
410799	3.85	3.83086	4.04614	2.93546	3.27352	3.06695	3.25852	3.26003	3.07553
410801	0.773996	0.739848	0.669027	0.604071	0.757023	0.536053	0.526069	0.189034	0.238787
410802	5.00988	4.64789	5.17033	4.47249	4.05658	4.37434	3.35896	4.31759	3.72683
410803	2.57046	2.91839	4.39232	1.98914	1.54102	1.61353	1.46989	1.93357	1.64155
410804	3.37295	4.06178	4.34837	3.1811	3.56071	3.73552	4.98823	4.78398	4.91169
410805	1.15704	0.773996	1.02857	0.632268	0.575312	0.613532	0.731183	0.555816	0.641546
410806	5.26228	5.04002	5.08321	4.90352	5.25058	5.14812	4.07639	4.31687	4.44692
410808	4.05398	3.926	4.54288	3.51475	3.74093	3.64616	3.46205	3.49185	3.44493
410809	2.51602	2.64616	2.88753	1.9855	2.12763	2.11437	1.96347	2.57531	2.20163
410811	2.50843	2.55827	3.24793	1.25096	1.4957	1.4957	1.31615	1.46467	1.71809
410812	3.74739	3.66903	4.23726	3.25852	3.64847	3.64039	3.01078	2.92979	2.84197
410815	1.73985	2.07382	3.26903	1.21412	0.464668	1.85997	2.27798	2.05311	3.9241
410816	6.03628	6.17153	6.64342	5.49153	5.48414	5.67327	6.12598	5.88704	5.98391
410819	0.321928	0.454176	0.526069	0.344828	0.214125	0.485427	1.04963	0.722466	0.978196
410820	0.250962	0.0565835	0.333424	0.0840643	0.0143553	0.0426443	0.0426443	0	0.124328
410821	6.41143	6.81378	7.44584	6.672	6.42643	6.28928	8.02348	7.61073	7.80723
410823	0.137504	0.163499	0.31034	0.0976108	0.124328	0.0703893	0.0840643	0.226509	0.137504
410824	6.49633	6.89142	7.8107	7.09919	6.22574	6.25115	6.34359	5.91672	5.68173
410825	3.46989	3.28836	3.80941	2.40871	2.47768	2.50843	3.13586	3.05485	2.99458
410828	4.90881	5.24489	5.68902	3.07553	3.63227	3.7666	3.49442	3.77189	3.79494
410829	3.52982	3.5472	4.50208	4.08746	3.47897	3.42089	3.96993	4.22342	3.80426
410831	3.33056	3.1811	4.11353	3.07724	3.02503	2.88166	2.68706	3.06695	3.17951
410833	2.0072	2.09761	1.5509	1.91456	2.11437	2.22651	1.7137	2.1635	2.45943
410837	12.5516	12.3467	12.0476	12.936	12.9166	12.7629	13.185	12.9484	12.7711
410838	5.74255	5.74927	6.17792	5.2149	5.26491	5.26791	4.75702	5.31615	5.35191
410839	2.16672	1.95977	2.08746	1.62293	1.41684	1.79494	1.39506	1.37295	1.4957
410840	3.63807	4.03298	4.88362	3.08236	3.79077	3.18587	3.15543	3.14405	3.01257
410844	3.9241	3.97269	4.24793	3.67469	3.7866	3.70598	3.46074	3.64731	3.60763
410848	1.9782	1.80735	2.22342	1.35614	1.33914	1.18903	1.38405	1.38957	1.40599
410849	3.852	3.98094	4.14323	3.25248	3.29572	3.69153	3.34056	3.01257	3.31034
410850	0.163499	0.0840643	0.189034	0	0	0.0703893	0	0.111031	0.111031
410851	2.5509	2.33342	3.22033	3.16511	2.68257	3.04614	2.34767	2.24793	2.4489
410852	1.25701	1.20163	1.99277	1.04264	0.903038	1.14405	1.46989	0.978196	1.04264
410853	0.286881	0.0426443	0.0426443	0.163499	0.0976108	0.176323	0.933573	0.516015	1.81967
410854	4.02768	4.20242	4.64386	3.79494	3.58736	3.58256	3.37712	3.41143	3.33485
410855	3.19061	3.26003	3.68145	2.67582	2.9542	2.70487	2.0635	2.33628	2.19219
410856	4.90785	4.78241	4.93452	4.05745	4.5741	4.7447	4.59335	4.0365	4.69153
410857	6.90737	7.57183	7.70736	5.6401	7.50327	6.27333	4.48156	5.14282	4.41481
410860	6.31034	5.72192	6.34234	6.85985	6.69	6.52325	6.74524	6.59006	6.65163
410862	1.40054	1.50589	1.848	0.111031	0.344828	0.333424	0.0840643	0	0.163499
410863	2.01078	1.84398	2.15056	0.978196	1.40599	1.43296	1.38405	1.32769	1.18903
410864	4.06437	4.08576	4.27798	2.98914	3.35473	3.65535	3.18428	2.59932	3.03562
410865	1.0635	1.02857	1.3505	0.505891	1.53107	0.641546	0.790772	0.847997	0.722466
410866	0.0285692	0.0285692	0.214125	0.0565835	0	0.0426443	0.0703893	0.111031	0
410867	4.15543	3.76447	4.94579	5.20672	4.46074	4.65478	4.60999	3.92884	4.50208
410869	3.49953	3.25701	3.63227	2.22651	3.0072	2.96162	2.05658	2.3505	2.18587
410871	3.46467	3.07382	3.04264	3.04439	3.17792	2.79494	4.65878	3.70819	3.774
410872	3.65992	3.77083	3.16832	3.13422	3.42626	3.26903	2.75489	2.76765	2.73335
410874	1.88753	1.46989	1.96347	1.1177	1.02857	1.1375	1.23266	0.941106	1.15704
410875	4.0993	3.90977	4.26529	2.85	3.41007	3.63459	2.90497	3.10266	3.08746
410876	1.9222	1.4489	1.5509	1.40599	1.63227	1.54102	1.46467	1.68257	1.81147
410877	5.31433	5.50144	5.8334	4.56742	4.75007	4.83036	4.37504	3.87873	4.53232
410878	0.85599	1.07039	1.18269	0.650765	0.238787	0.432959	0.765535	0.485427	0.739848
410879	2.52857	2.51602	2.11103	1.66448	2.26003	2.03914	1.82375	2.10098	2.0036
410882	0.0426443	0.0143553	0.0565835	0.0143553	0	0.0143553	0.0285692	0.0285692	0.0703893
410883	5.28983	5.55244	5.79468	4.77716	4.90593	5.01614	4.65421	4.44095	4.62469
410884	0.807355	0.933573	0.83996	0.344828	0.584963	0.464668	0.485427	0.669027	0.613532
410885	0.748461	0.933573	1.4489	0.526069	0.879706	0.356144	0.411426	0.31034	0.443607
410886	2.89336	2.73118	3.38819	2.08066	1.93734	2.14078	2.01436	1.94111	2.0072
410887	1.95606	1.81967	2.28392	1.1635	1.20163	1.13093	1.26303	1.12433	1.26303
410889	4.43363	4.54164	4.62293	4.32265	4.3875	4.31252	4.46401	4.25776	4.19298
410890	5.13709	5.50748	6.07489	5.03914	5.03958	5.24336	4.70044	5.12019	5.32948
410891	2.25701	2.04264	3.0018	1.79494	1.70929	1.89918	1.37851	1.75702	1.68706
410893	1.09761	2.31034	3.94767	1.18269	1.15704	1.15056	0.495695	0.238787	0.650765
410894	4.00988	2.61589	3.09761	0.887525	2.7137	4.08406	2.69377	2.82171	0.0976108
410895	2.58976	2.53605	3.63459	1.848	1.99277	2.20477	1.80735	1.67807	1.99639
410896	2.36737	2.53605	3.29278	1.9486	1.46989	1.63691	2.10098	2.03562	1.99277
410897	3.8885	4.17073	4.35685	2.83794	3.60763	3.78555	3.25248	3.35473	3.83086
410904	4.39712	3.23573	4.79857	4.28392	4.07211	3.95977	4.71918	4.95559	4.30159
410905	2.75275	2.45418	3.51854	1.91073	1.57531	1.77821	2.16993	1.98914	1.86394
410906	1.25096	1.04264	1.62293	0.879706	0.847997	1.01436	0.918386	1.02857	0.773996
410907	3.47638	3.59932	3.92505	2.56803	2.37016	2.79701	2.10434	2.09424	2.41143
410910	2.05658	1.73118	2.05311	1.36177	1.34483	1.54597	1.13093	0.956057	1.1375
410911	3.80323	4.0365	4.17712	3.40599	3.5741	3.41278	3.56194	3.99729	3.7845
410913	0.275007	0.389567	0.83996	0.201634	0.333424	0.250962	2.05311	2.55336	2.32769
410915	4.81558	4.74093	5.46956	6.08767	4.71973	5.7021	6.26078	4.41616	5.9991
410916	5.0018	4.97039	5.27202	4.40939	4.47249	4.83238	4.33557	3.88947	4.14812
410918	4.26604	3.91456	4.97361	3.82985	3.52607	3.98732	4.0993	4.18507	4.34767
410920	0.678072	1.16993	2.11103	0.378512	0.389567	0.475085	1.79077	1.75275	1.80323
410922	2.74416	2.60644	3.16672	3.13258	3.26754	2.39506	2.62527	3.11603	2.78241
410923	3.0268	2.7845	3.5097	2.56071	2.58015	2.40327	2.34483	2.5656	2.23266
410924	3.76553	3.69599	4.26754	3.12433	3.05137	3.14241	2.9486	3.1635	3.31179
410925	0.422233	0.333424	0.773996	0.475085	2.38681	1.28688	1.94111	1.16993	1.19535
410926	0.124328	0.163499	0.263034	0.0976108	0.111031	0.0285692	0.0840643	0.0426443	0.0426443
410933	3.25701	3.36737	3.13586	2.83996	3.28983	3.20945	2.67356	3.41414	3.01614
410936	2.62527	2.63691	3.14731	2.15056	2.06695	1.92979	2.08746	1.99639	2.05658
410938	0.910733	0.887525	1.24489	0.575312	0.367371	0.495695	0.831877	0.604071	0.731183
410940	1.63691	1.53107	1.86394	1.0072	1.15704	1.02148	1.65535	1.10434	1.64616
410941	5.11728	5.53076	5.3427	4.87036	4.98504	5.0955	4.34412	4.92979	4.72792
410943	0	0.0285692	0.0565835	0.0285692	0.0565835	0.0840643	0.163499	0.31034	0.250962
410944	0.678072	0.815575	1.37295	0.238787	0.15056	0.189034	0.0840643	0.0285692	0.0426443
410948	0.201634	0.298658	0.650765	0.137504	0.124328	0.111031	0.0840643	0.0976108	0.0426443
410949	4.34483	4.14078	4.95373	3.33485	3.60288	3.70487	3.59096	3.63343	3.51223
410950	2.79701	2.37573	3.25399	1.99639	1.86394	2.26604	1.74416	1.44361	1.70044
410951	3.08916	2.49057	1.74416	3.87676	4.3978	3.93263	4.16591	4.56803	3.63691
410952	6.17672	6.15218	5.85947	6.11603	6.05246	6.31216	6.10748	6.01235	5.9855
410953	3.81865	3.81352	5.17273	2.72465	2.63459	2.94298	2.87184	3.12598	2.85997
410954	3.80529	3.43962	4.1819	2.81352	2.71589	2.73769	2.21101	2.07382	2.50843
410956	2.32481	1.852	2.65535	1.91839	1.60407	1.82375	1.9486	1.85997	1.93734
410957	0.333424	0.286881	0.286881	0.226509	0.111031	0.367371	0.275007	0.378512	0.555816
410958	6.07617	5.83314	6.374	5.39643	5.36177	5.31615	4.89142	5.33664	5.33521
410959	5.43729	5.1035	5.90376	4.75114	5.53481	5.79623	5.44062	5.39575	6.14323
410960	8.22834	8.25233	8.23573	7.90701	8.06178	8.08545	8.10303	8.31207	8.23045
410961	4.77136	5.04439	4.99503	3.91456	3.76129	3.7148	4.61176	4.71809	4.41819
410964	5.99729	6.12474	5.82171	5.47865	5.79675	5.91528	5.34234	5.59126	5.41075
410965	3.79597	3.88557	4.30159	3.51475	3.45812	3.53854	2.98914	3.32193	3.24489
410967	1.82375	1.04963	1.48027	1.78241	1.96347	1.51096	2.37851	2.5509	2.73335
410968	1.61824	1.42223	1.83188	0.823749	0.799087	1.12433	0.85599	0.765535	1.02857
410969	3.68818	3.67243	3.7666	3.18745	3.1635	3.21101	2.80529	2.98914	3.23879
410970	1.27501	1.09761	1.48543	0.731183	0.604071	0.782409	0.526069	0.62293	0.713696
410972	2.73769	2.75275	2.93734	1.91073	2.20789	1.80735	1.60407	1.926	2.21723
410973	3.58736	4.14893	4.04789	4.13011	4.32912	4.04614	3.17153	3.82375	3.46597
410975	0.214125	0.137504	0.411426	0.0976108	0.0840643	0.0565835	0.201634	0.124328	0.201634
410979	0	0.0565835	0.0703893	0	0	0	0	0.0285692	0
410980	2.81558	2.64847	3.16189	1.47508	1.89142	1.87971	1.63227	1.43296	1.63691
410982	4.75649	4.98277	5.57561	5.55121	5.41177	5.00495	5.65306	5.70487	5.98618
410985	1.76553	1.73118	1.89918	1.5509	1.58015	1.59455	1.13093	1.45418	1.52105
410986	5.50048	5.31868	5.75007	6.14364	5.54874	5.44857	5.67807	5.72601	5.87652
410987	2.36177	1.926	2.55336	1.75275	1.5656	1.62293	1.72247	1.53605	1.82782
410988	10.0152	8.32832	7.8695	11.0659	11.218	10.5601	12.4002	12.3063	11.8121
410989	1.35614	1.35614	1.84398	1.23879	1.48543	0.910733	0.925999	1.81558	0.992768
410990	2.37851	2.26604	2.68706	1.72247	1.86394	1.91839	1.63691	1.81147	1.79077
410992	5.78057	5.75916	5.52231	5.8495	5.98709	6.03958	5.78816	5.84474	5.70044
410993	8.5196	9.03623	9.1386	8.1234	8.3672	8.17936	7.41168	7.89002	7.10622
410994	0.475085	0.650765	0.948601	0.604071	0.443607	0.613532	3.43162	2.0635	2.47249
410996	1.8953	2.42492	1.94486	1.69153	1.29278	1.51096	1.60881	1.07039	1.13093
410997	3.03386	3.51096	3.1177	2.32769	2.82579	3.57652	3.07039	3.62527	3.58135
410998	0.298658	0.298658	0.526069	0.344828	0.275007	0.176323	1.20789	0.978196	1.15704
410999	4.96255	4.61117	4.81352	4.74524	4.76075	4.99413	4.93876	4.89966	5.17273
411003	2.53356	2.45154	2.77821	1.95977	2.01792	2.20163	1.81147	1.63691	1.69599
411006	5.4663	5.31904	6.0648	4.57652	4.53232	4.89433	4.36177	4.07039	4.33056
411009	0.137504	0.137504	0.731183	0.189034	0.163499	0.189034	0.604071	1.04264	0.799087
411011	2.55336	3.01614	2.8953	2.926	2.85997	2.80529	3.81558	3.69377	3.53978
411012	2.48285	2.65992	3.77821	1.66903	1.86394	2.34199	1.35614	1.39506	1.90689
411013	4.92362	4.68032	4.80374	4.50653	4.52857	4.2765	4.19456	3.99548	4.1635
411014	8.93893	9.02846	8.74191	9.02295	9.05737	9.0052	8.73938	8.94231	8.75114
411018	0	0.0565835	0.0285692	0.0285692	0	0.0426443	0.0703893	0.0565835	0.0840643
411019	0.0565835	2.28688	2.11437	0.0703893	0.0143553	0.0426443	0.879706	0.83996	0.250962
411021	0.641546	0.516015	0.613532	0.378512	0.678072	0.298658	0.333424	0.163499	0.400538
411024	4.13996	4.30597	4.48349	3.08406	3.58376	3.50589	3.05832	3.1811	3.1635
411026	2.6017	2.20789	2.43829	1.8953	2.11103	2.03562	1.81147	1.8679	1.82782
411030	3.28836	3.20945	3.62176	2.23879	2.55582	2.57531	1.70487	2.09761	2.07724
411038	0.176323	0.176323	0.250962	0.263034	0.201634	0.250962	1.07039	0.9855	1.08406
411043	3.19061	3.10936	3.62761	2.51096	2.42761	2.47508	2.51096	2.8339	2.76341
411044	2.488	2.6017	2.83996	1.29278	1.89142	1.67807	1.67807	1.02857	1.60407
411045	0	0.176323	0	0	0.15056	0.275007	2.59694	2.24793	2.39506
411046	3.64039	3.24641	3.65191	4.7252	4.22882	3.8846	4.26978	4.50589	4.54288
411047	6.3185	5.61029	6.60155	5.99254	5.20594	5.49985	5.29756	5.42156	6.07425
411048	6.12805	5.85922	6.99695	6.24031	5.42358	6.31796	5.0268	5.38198	5.05441
411049	1.22033	1.19535	2.36737	0.739848	0.464668	0.910733	0.545968	0.485427	0.495695
411052	2.71149	2.85	3.23573	2.39232	2.09761	2.11103	1.04963	1.32769	1.31615
411053	0.176323	0.214125	0.464668	0.0426443	0.0426443	0.0703893	0.0143553	0.0143553	0
411054	4.0781	3.71699	4.58676	4.66619	4.1416	4.36597	4.48607	4.85997	4.82273
411057	2.09761	2.08746	2.76977	1.85997	1.31615	1.36177	0.367371	0.443607	0.545968
411058	5.79909	6.73457	8.76368	4.45022	4.46663	4.90881	4.90063	4.59335	4.61706
411059	1.24489	1.23266	1.54102	0.831877	0.485427	0.536053	0.575312	0.475085	0.485427
411060	1.926	1.54102	1.75702	1.14405	0.933573	1.18903	0.925999	0.765535	1.17632
[truncated: 8,160 more rows]

## Sheet: table_S6
Table S6. Module-trait associations between WGCNA-derived gene modules and 10-HDA concentrations at |correlation coefficient| ≥ 0.85
module	module size	r value	p value
yellow	860	-0.86	0.003
cyan	108	0.9	0.001
red	479	0.94	0
green	538	0.89	0.001

## Sheet: table_S7
Table S7. KEGG pathway enrichment profiles of WGCNA color modules meeting significance thresholds (Rich Factor > 0.1, p < 0.05)
cyan
Category	KEGG ID	KEGG term	Count	p value	List Total	Pop Hits	Pop Total	Fold Enrichment	Bonferroni	Benjamini	FDR	Rich factor	Genes
KEGG_PATHWAY	ame03450	Non-homologous end-joining	3	0.00424955	31	10	2960	28.6452	0.127398	0.135985	0.135985	0.3	102654398, 726551, 726642
green
Category	Term		Count	PValue	List Total	Pop Hits	Pop Total	Fold Enrichment	Bonferroni	Benjamini	FDR	Rich factor	Genes
KEGG_PATHWAY	ame03010	Ribosome	22	1.77e-06	158	127	2960	3.24529	0.000196	0.000196	0.000196	0.173228	726013, 102654426, 100578560, 408526, 552272, 724631, 726789, 724531, 724233, 409294, 406120, 409552, 727128, 552774, 413470, 411380, 550711, 409290, 551644, 724629, 551479, 550715
KEGG_PATHWAY	ame01212	Fatty acid metabolism	8	0.0203055	158	53	2960	2.8278	0.897419	0.757233	0.757233	0.150943	408567, 412815, 727333, 408291, 413789, 409515, 552417, 100576797
KEGG_PATHWAY	ame00590	Arachidonic acid metabolism	5	0.0224678	158	21	2960	4.46052	0.91973	0.757233	0.757233	0.238095	411378, 551072, 100577149, 726158, 552242
KEGG_PATHWAY	ame00071	Fatty acid degradation	5	0.0352757	158	24	2960	3.90295	0.981432	0.783121	0.783121	0.208333	408567, 408291, 550687, 409515, 410254
KEGG_PATHWAY	ame04146	Peroxisome	8	0.0469565	158	63	2960	2.37894	0.995197	0.868696	0.868696	0.126984	409954, 102654488, 552596, 413678, 409515, 552738, 725343, 100578624
red
Category	Term		Count	PValue	List Total	Pop Hits	Pop Total	Fold Enrichment	Bonferroni	Benjamini	FDR	Rich factor	Genes
KEGG_PATHWAY	ame02010	ABC transporters	7	0.00159821	141	28	2960	5.24823	0.147812	0.159821	0.159821	0.25	413959, 552433, 409897, 412217, 726867, 726944, 725993
KEGG_PATHWAY	ame03460	Fanconi anemia pathway	5	0.0454049	141	29	2960	3.61947	0.990408	1	1	0.172414	410571, 100576402, 552450, 411185, 102656132
yellow
Category	Term		Count	PValue	List Total	Pop Hits	Pop Total	Fold Enrichment	Bonferroni	Benjamini	FDR	Rich factor	Genes
KEGG_PATHWAY	ame04820	Cytoskeleton in muscle cells	16	1.41e-05	189	68	2960	3.68503	0.00175199	0.000891	0.000891	0.235294	409843, 408414, 102654867, 724251, 408394, 726668, 409950, 551176, 410913, 408551, 412191, 551772, 552678, 551369, 411285, 100577456
KEGG_PATHWAY	ame01200	Carbon metabolism	13	0.0156357	189	95	2960	2.14314	0.858313	0.492426	0.492426	0.136842	411813, 412876, 410059, 411697, 409253, 724321, 551785, 409150, 552712, 550667, 552678, 551005, 412675
KEGG_PATHWAY	ame00280	Valine, leucine and isoleucine degradation	7	0.0158847	189	33	2960	3.32211	0.86269	0.492426	0.492426	0.212121	409150, 410554, 411697, 410325, 551775, 408559, 408288
KEGG_PATHWAY	ame00480	Glutathione metabolism	7	0.0238581	189	36	2960	3.04527	0.949927	0.591681	0.591681	0.194444	408369, 552712, 409490, 552118, 724197, 411045, 410096
KEGG_PATHWAY	ame00062	Fatty acid elongation	5	0.0468225	189	22	2960	3.5594	0.997385	0.703471	0.703471	0.227273	409150, 410325, 551775, 725146, 411662
KEGG_PATHWAY	ame01212	Fatty acid metabolism	8	0.0478918	189	53	2960	2.36398	0.997724	0.703471	0.703471	0.150943	409150, 411697, 410325, 551775, 412166, 725146, 411662, 551527

## Sheet: table_S8
Table S8. DEGs in worker mandibular glands.																			Note: "Inf" means positive infinity; "#NAME?" means negative infinity.
NB_NEB DEG	NB readcount	NEB readcount	log2FC	p value	p adjust-value	Gene_name	Gene_description			FB_NEB DEG	FB readcount	NEB readcount	log2FC	p value	p adjust-value	Gene_name	Gene_description
LOC100037419	58.0096	658.1	-3.5039	2.3945e-19	4.4384e-18	Apd-3	apidermin 3			LOC100037419	4.32115	719.819	-7.3801	1.3132e-46	1.4948e-44	Apd-3	apidermin 3
LOC100216325	965.745	2290.83	-1.2462	6.2984e-17	9.2217e-16	Emc	extra macrochaetae			LOC100188940	82.7886	184.892	-1.1592	2.1085e-05	0.00011616	LOC100188940	dolichyl-diphosphooligosaccharide--protein glycosyltransferase subunit 4, transcript variant X1
LOC100217360	42.7484	2.63725	4.0188	0.003158	0.0082043	LOC100217360	uncharacterized LOC100217360			LOC100191002	3578.62	10051	-1.4899	9.0897e-16	2.1358e-14	Rpl41	ribosomal protein L41
LOC100315665	49.27	143.492	-1.5422	3.0127e-11	2.4643e-10	Mir283	microRNA mir-283			LOC100217360	208.92	2.88124	6.1801	4.5802e-14	9.095e-13	LOC100217360	uncharacterized LOC100217360
LOC100576087	3.66927	18.3943	-2.3257	0.000426	0.0012967	LOC100576087	histone-lysine N-methyltransferase SETMAR-like			LOC100328599	39.7035	101.934	-1.3603	1.0204e-05	5.9965e-05	Dnmt1a	DNA methyltransferase 1a
LOC100576090	8.98527	97.5043	-3.4398	1.8522e-23	4.7871e-22	CPR11	cuticular protein 11			LOC100359410	2998.86	6564.46	-1.1303	6.4769e-08	5.842e-07	Cox6c	cytochrome c oxidase subunit VIc, transcript variant X5
LOC100576100	6.93818	27.7324	-1.9989	0.0006017	0.0017883	LOC100576100	leucine-rich repeat-containing protein 67-like			LOC100576080	13.1632	0.35994	5.1926	4.0141e-05	0.00021093	LOC100576080	uncharacterized LOC100576080, transcript variant X4
LOC100576102	14.8693	4.61396	1.6883	0.013297	0.030105	LOC100576102	uncharacterized LOC100576102			LOC100576084	83.342	37.5877	1.1488	0.00031074	0.001319	LOC100576084	uncharacterized LOC100576084, transcript variant 3
LOC100576105	1.6467	8.78526	-2.4155	0.021722	0.046786	LOC100576105	uncharacterized LOC100576105			LOC100576087	7.00603	20.1245	-1.5223	0.014386	0.038532	LOC100576087	histone-lysine N-methyltransferase SETMAR-like
LOC100576112	12.9814	2.60876	2.315	0.0058403	0.014359	LOC100576112	uncharacterized LOC100576112			LOC100576090	3.63443	106.608	-4.8744	1.4297e-28	8.3171e-27	CPR11	cuticular protein 11
LOC100576116	191.208	402.232	-1.0729	9.0492e-12	7.8739e-11	LOC100576116	uncharacterized LOC100576116			LOC100576100	12.2825	30.3249	-1.3039	0.0085596	0.024798	LOC100576100	leucine-rich repeat-containing protein 67-like
LOC100576128	4.97683	50.6873	-3.3483	3.1363e-13	3.1933e-12	LOC100576128	coiled-coil domain-containing protein 37-like			LOC100576105	0.906539	9.60203	-3.4049	0.0046506	0.014664	LOC100576105	uncharacterized LOC100576105
LOC100576129	248.34	932.853	-1.9093	1.0316e-39	7.0405e-38	LOC100576129	uncharacterized LOC100576129, transcript variant X3			LOC100576106	38.0709	8.6828	2.1325	0.00023728	0.0010434	LOC100576106	uncharacterized LOC100576106
LOC100576143	321.178	108.632	1.5639	7.761e-18	1.2509e-16	LOC100576143	uncharacterized LOC100576143			LOC100576112	57.2222	2.86229	4.3213	5.4512e-15	1.1743e-13	LOC100576112	uncharacterized LOC100576112
LOC100576145	0.992918	7.18965	-2.8562	0.016257	0.03612	LOC100576145	adenylyl cyclase-associated protein 1-like			LOC100576127	13.4134	0.35994	5.2198	0.0099785	0.028191	LOC100576127	pancreatic triacylglycerol lipase-like
LOC100576146	28.0061	12.9103	1.1172	0.013483	0.030468	LOC100576146	aladin-like			LOC100576128	12.1893	55.444	-2.1854	1.4217e-07	1.2034e-06	LOC100576128	coiled-coil domain-containing protein 37-like
LOC100576147	850.154	409.95	1.0523	3.904e-15	4.7812e-14	LOC100576147	uncharacterized LOC100576147			LOC100576129	370.78	1020.35	-1.4604	6.0462e-11	8.214e-10	LOC100576129	uncharacterized LOC100576129, transcript variant X3
LOC100576153	9.92918	23.4546	-1.2401	0.014373	0.032307	LOC100576153	putative odorant receptor 63a-like			LOC100576131	54.3673	25.9921	1.0647	0.004897	0.015327	LOC100576131	zinc finger protein 880-like
LOC100576157	92.4761	1032.11	-3.4804	1.3246e-87	3.9448e-85	LOC100576157	uncharacterized LOC100576157			LOC100576132	857.051	279.439	1.6168	5.2084e-05	0.00026709	LOC100576132	uncharacterized LOC100576132, transcript variant X2
LOC100576158	5859.34	1270.73	2.2051	2.377e-78	5.3703e-76	LOC100576158	serine proteinase stubble-like			LOC100576134	1482.75	627.231	1.2412	1.8657e-06	1.264e-05	LOC100576134	uncharacterized LOC100576134, transcript variant X2
LOC100576161	6.33341	159.686	-4.6561	5.9432e-47	5.0245e-45	LOC100576161	uncharacterized LOC100576161			LOC100576143	419.342	118.837	1.8191	8.1903e-16	1.9348e-14	LOC100576143	uncharacterized LOC100576143
LOC100576163	2974.32	207.061	3.8444	7.1709e-13	7.0705e-12	LOC100576163	uncharacterized LOC100576163			LOC100576147	1182.54	448.316	1.3993	6.7195e-13	1.1599e-11	LOC100576147	uncharacterized LOC100576147
LOC100576196	86.5593	246.311	-1.5087	1.4241e-10	1.0688e-09	LOC100576196	uncharacterized LOC100576196, transcript variant X2			LOC100576157	203.418	1128.79	-2.4723	8.3844e-33	6.0833e-31	LOC100576157	uncharacterized LOC100576157
LOC100576199	33.2769	72.1364	-1.1162	0.0015063	0.0041642	LOC100576199	uncharacterized LOC100576199, transcript variant X1			LOC100576161	2.16813	174.616	-6.3316	1.1169e-48	1.3914e-46	LOC100576161	uncharacterized LOC100576161
LOC100576211	8.87501	0.641547	3.7901	0.0017386	0.0047455	LOC100576211	uncharacterized LOC100576211			LOC100576163	17.194	226.54	-3.7198	9.55e-35	7.3319e-33	LOC100576163	uncharacterized LOC100576163
LOC100576223	6.59902	21.454	-1.7009	0.0026154	0.0069041	LOC100576223	putative leucine-rich repeat-containing protein DDB_G0290503-like, transcript variant X1			LOC100576167	13.8111	1.44608	3.2556	0.0019407	0.0067994	LOC100576167	uncharacterized LOC100576167, transcript variant X2
LOC100576233	84.0427	276.836	-1.7198	4.098e-20	8.1119e-19	LOC100576233	uncharacterized LOC100576233			LOC100576186	5.55483	39.5917	-2.8334	4.1628e-08	3.8903e-07	LOC100576186	alanine--glyoxylate aminotransferase 2, mitochondrial-like
LOC100576234	131.588	273.57	-1.0559	1.2115e-09	8.1373e-09	LOC100576234	uncharacterized LOC100576234, transcript variant X11			LOC100576189	199.054	77.7042	1.3571	1.1112e-07	9.6031e-07	LOC100576189	uncharacterized LOC100576189, transcript variant X1
LOC100576242	223.076	754.547	-1.7581	2.6725e-34	1.2828e-32	LOC100576242	AMY-1-associating protein expressed in testis 1-like			LOC100576213	15.4329	4.26929	1.8539	0.013063	0.035516	LOC100576213	uncharacterized LOC100576213
LOC100576249	72.2258	31.4146	1.2011	0.00027362	0.0008625	LOC100576249	uncharacterized LOC100576249			LOC100576233	143.56	302.765	-1.0765	2.2448e-06	1.4994e-05	LOC100576233	uncharacterized LOC100576233
LOC100576254	18.2484	174.597	-3.2582	3.3039e-35	1.6846e-33	LOC100576254	uncharacterized LOC100576254			LOC100576242	152.1	825.099	-2.4396	2.7193e-30	1.7264e-28	LOC100576242	AMY-1-associating protein expressed in testis 1-like
LOC100576260	0.980671	11.4509	-3.5455	0.00076979	0.0022466	LOC100576260	uncharacterized LOC100576260			LOC100576249	91.0912	34.3813	1.4057	0.00025918	0.0011269	LOC100576249	uncharacterized LOC100576249
LOC100576262	42.0294	7.58858	2.4695	3.8227e-08	2.1827e-07	LOC100576262	uncharacterized LOC100576262			LOC100576254	31.6381	190.941	-2.5934	4.6761e-20	1.5752e-18	LOC100576254	uncharacterized LOC100576254
LOC100576265	0.992912	9.36524	-3.2376	0.0030282	0.0078968	LOC100576265	uncharacterized LOC100576265			LOC100576262	31.2156	8.2947	1.912	0.00031471	0.0013345	LOC100576262	uncharacterized LOC100576262
LOC100576270	246.101	50.8482	2.275	4.0179e-22	9.3518e-21	LOC100576270	ribonuclease UK114-like, transcript variant 1			LOC100576266	761.193	326.883	1.2195	0.015594	0.041357	LOC100576266	uncharacterized LOC100576266, transcript variant X1
LOC100576271	181.823	58.0631	1.6468	2.0532e-14	2.3622e-13	LOC100576271	uncharacterized LOC100576271, transcript variant X9			LOC100576270	287.46	55.629	2.3695	9.2712e-21	3.3052e-19	LOC100576270	ribonuclease UK114-like, transcript variant 1
LOC100576279	79.3271	176.013	-1.1498	1.9127e-08	1.128e-07	LOC100576279	prolow-density lipoprotein receptor-related protein 1-like, transcript variant X2			LOC100576271	298.774	63.4801	2.2347	0.013014	0.035402	LOC100576271	uncharacterized LOC100576271, transcript variant X9
LOC100576283	73.5004	24.3387	1.5945	2.669e-07	1.3567e-06	LOC100576283	uncharacterized LOC100576283, transcript variant X1			LOC100576283	79.2105	26.6241	1.573	4.4476e-06	2.8047e-05	LOC100576283	uncharacterized LOC100576283, transcript variant X1
LOC100576299	11.6739	26.1202	-1.1619	0.013691	0.030901	LOC100576299	uncharacterized LOC100576299			LOC100576298	62.406	159.694	-1.3556	5.8852e-07	4.3758e-06	LOC100576298	uncharacterized LOC100576298
LOC100576307	965.32	132.015	2.8703	1.5664e-81	4.1052e-79	LOC100576307	zinc finger protein 714-like, transcript variant X1			LOC100576299	4.3927	28.5651	-2.7011	7.6917e-06	4.657e-05	LOC100576299	uncharacterized LOC100576299
LOC100576326	4962.73	1802.87	1.4608	4.5641e-09	2.8781e-08	LOC100576326	uncharacterized LOC100576326			LOC100576307	564.48	144.401	1.9668	1.5645e-19	5.0634e-18	LOC100576307	zinc finger protein 714-like, transcript variant X1
LOC100576330	90.6334	249.238	-1.4594	0.0012445	0.0034922	LOC100576330	uncharacterized LOC100576330			LOC100576321	291.307	137.321	1.085	2.3138e-06	1.5415e-05	LOC100576321	uncharacterized LOC100576321
LOC100576336	223.987	597.192	-1.4148	6.1143e-22	1.3959e-20	LOC100576336	uncharacterized LOC100576336, transcript variant X1			LOC100576326	7340.81	1971.28	1.8968	1.228e-06	8.5977e-06	LOC100576326	uncharacterized LOC100576326
LOC100576358	105.249	28.9195	1.8637	1.1097e-11	9.5353e-11	LOC100576358	uncharacterized LOC100576358, transcript variant X3			LOC100576358	298.651	31.6414	3.2386	1.7039e-32	1.1968e-30	LOC100576358	uncharacterized LOC100576358, transcript variant X3
LOC100576374	9.85569	25.5497	-1.3743	0.0060033	0.014729	LOC100576374	uncharacterized LOC100576374			LOC100576380	2.6522	13.8369	-2.3833	0.0042213	0.013445	LOC100576380	uncharacterized LOC100576380
LOC100576380	1.65894	12.663	-2.9323	0.00091279	0.0026248	LOC100576380	uncharacterized LOC100576380			LOC100576381	594.502	189.766	1.6475	5.0483e-15	1.0964e-13	LOC100576381	uncharacterized LOC100576381, transcript variant X2
LOC100576382	20.1608	6.93754	1.5391	0.0068563	0.016589	LOC100576382	uncharacterized LOC100576382			LOC100576382	44.585	7.58574	2.5552	1.5123e-07	1.2728e-06	LOC100576382	uncharacterized LOC100576382
LOC100576392	181.451	416.23	-1.1978	2.8468e-14	3.2021e-13	LOC100576392	uncharacterized LOC100576392			LOC100576384	5880.81	2073.49	1.504	2.1672e-16	5.4614e-15	LOC100576384	tyrosine-protein phosphatase 10D-like
LOC100576401	1117.73	498.174	1.1659	4.4176e-11	3.5514e-10	LOC100576401	uncharacterized LOC100576401, transcript variant X2			LOC100576392	165.511	455.251	-1.4597	3.2419e-11	4.5737e-10	LOC100576392	uncharacterized LOC100576392
LOC100576411	102.005	42.5721	1.2607	1.1819e-06	5.4476e-06	LOC100576411	uncharacterized LOC100576411			LOC100576395	74.4212	4.28653	4.1178	2.38e-05	0.00012992	Kr-h1	kruppel homolog 1
LOC100576413	466.096	1024.11	-1.1357	2.7733e-18	4.68e-17	LOC100576413	zinc finger protein 106-like, transcript variant X2			LOC100576410	39.4839	16.4716	1.2613	0.0046566	0.014679	LOC100576410	uncharacterized LOC100576410
LOC100576414	25.8036	11.5988	1.1536	0.015257	0.034047	LOC100576414	putative fatty acyl-CoA reductase CG5065-like			LOC100576411	107.344	46.5635	1.205	5.8284e-05	0.00029624	LOC100576411	uncharacterized LOC100576411
LOC100576418	41.5878	3782.08	-6.5069	0	0	LOC100576418	uncharacterized LOC100576418			LOC100576413	463.209	1120.1	-1.2739	5.6058e-11	7.6313e-10	LOC100576413	zinc finger protein 106-like, transcript variant X2
LOC100576432	69.3489	139.285	-1.0061	4.9559e-06	2.0775e-05	LOC100576432	uncharacterized LOC100576432			LOC100576414	36.8124	12.6956	1.5359	0.0043839	0.013905	LOC100576414	putative fatty acyl-CoA reductase CG5065-like
LOC100576435	72.679	255.159	-1.8118	9.7767e-21	2.0368e-19	LOC100576435	shootin-1-like, transcript variant X2			LOC100576417	182.039	14.5269	3.6475	2.5621e-29	1.5309e-27	LOC100576417	uncharacterized LOC100576417, transcript variant X2
LOC100576446	79.4128	415.114	-2.3861	5.4392e-16	7.3177e-15	LOC100576446	prestin-like, transcript variant X2			LOC100576418	17.4596	4136.32	-7.8882	5.0017e-192	1.6512e-188	LOC100576418	uncharacterized LOC100576418
LOC100576462	668.084	1782.7	-1.416	4.502e-19	8.1036e-18	LOC100576462	odorant receptor 2a-like			LOC100576419	25.8105	7.5685	1.7699	0.0015748	0.0056631	LOC100576419	uncharacterized LOC100576419, transcript variant X5
LOC100576467	3913.71	1885.99	1.0532	8.055e-15	9.6219e-14	LOC100576467	sex-regulated protein janus-A-like			LOC100576423	96.9405	25.2061	1.9433	5.1053e-09	5.4062e-08	LOC100576423	uncharacterized LOC100576423, transcript variant X9
LOC100576482	275.737	587.007	-1.0901	3.7783e-14	4.2065e-13	LOC100576482	uncharacterized LOC100576482, transcript variant X2			LOC100576430	679.367	204.099	1.7349	1.0572e-16	2.7374e-15	LOC100576430	uncharacterized LOC100576430, transcript variant X2
LOC100576484	1134.97	489.126	1.2144	1.0585e-05	4.1967e-05	LOC100576484	caspase-1-like, transcript variant X5			LOC100576462	287.923	1949.99	-2.7597	3.5303e-42	3.6137e-40	LOC100576462	odorant receptor 2a-like
LOC100576488	17.9216	109.815	-2.6153	1.094e-10	8.3345e-10	LOC100576488	uncharacterized LOC100576488, transcript variant X2			LOC100576467	961.605	2063.24	-1.1014	4.0655e-09	4.354e-08	LOC100576467	sex-regulated protein janus-A-like
LOC100576502	23.6953	72.217	-1.6077	2.6597e-07	1.3524e-06	LOC100576502	tripartite motif-containing protein 45-like			LOC100576484	263.678	535.054	-1.0209	6.9483e-07	5.1087e-06	LOC100576484	caspase-1-like, transcript variant X5
LOC100576518	90.4657	457.737	-2.3391	6.2517e-42	4.5767e-40	LOC100576518	uncharacterized LOC100576518, transcript variant X3			LOC100576487	40.1613	109.92	-1.4526	1.3302e-06	9.2595e-06	LOC100576487	apoptosis regulatory protein Siva-like
LOC100576522	9.56556	117.333	-3.6166	1.1006e-28	3.9514e-27	LOC100576522	putative odorant receptor 13a-like, transcript variant X1			LOC100576488	3.34989	120.052	-5.1634	1.2089e-21	4.5742e-20	LOC100576488	uncharacterized LOC100576488, transcript variant X2
LOC100576528	33.2034	16.085	1.0456	0.012984	0.029474	LOC100576528	uncharacterized LOC100576528			LOC100576495	68.9851	10.8143	2.6733	3.651e-07	2.841e-06	LOC100576495	uncharacterized LOC100576495, transcript variant X2
LOC100576532	59.9019	268.953	-2.1667	7.5018e-23	1.8409e-21	LOC100576532	uncharacterized LOC100576532			LOC100576497	127.531	50.7521	1.3293	3.5543e-06	2.285e-05	LOC100576497	uncharacterized LOC100576497, transcript variant X2
LOC100576536	131.294	60.6561	1.1141	1.0554e-06	4.9016e-06	LOC100576536	uncharacterized LOC100576536			LOC100576502	28.4447	79.0164	-1.474	1.1311e-05	6.5917e-05	LOC100576502	tripartite motif-containing protein 45-like
LOC100576540	2.66411	12.8157	-2.2662	0.0042657	0.010772	LOC100576540	uncharacterized LOC100576540, transcript variant X2			LOC100576515	245.077	852.714	-1.7988	1.4248e-18	4.335e-17	LOC100576515	protein KRTCAP2 homolog, transcript variant X1
LOC100576543	276.342	115.25	1.2617	1.5477e-12	1.4707e-11	LOC100576543	steroid receptor RNA activator 1-like			LOC100576518	105.327	500.751	-2.2492	1.2192e-23	5.3486e-22	LOC100576518	uncharacterized LOC100576518, transcript variant X3
LOC100576552	37.2364	12.6487	1.5577	0.00078957	0.0022987	LOC100576552	uncharacterized LOC100576552, transcript variant X6			LOC100576522	34.6114	128.332	-1.8906	5.6591e-10	6.7505e-09	LOC100576522	putative odorant receptor 13a-like, transcript variant X1
LOC100576554	350.21	794.945	-1.1826	4.355e-18	7.1874e-17	LOC100576554	uncharacterized protein C7orf63 homolog, transcript variant X2			LOC100576528	43.3151	17.5876	1.3003	0.0022011	0.007587	LOC100576528	uncharacterized LOC100576528
LOC100576555	453.77	23.3657	4.2795	1.7524e-12	1.6497e-11	LOC100576555	uncharacterized LOC100576555			LOC100576532	77.6023	294.096	-1.9221	2.1014e-15	4.7353e-14	LOC100576532	uncharacterized LOC100576532
LOC100576569	7.01168	68.8366	-3.2953	9.3366e-17	1.3474e-15	LOC100576569	uncharacterized LOC100576569			LOC100576543	281.576	126.059	1.1594	5.2213e-07	3.9174e-06	LOC100576543	steroid receptor RNA activator 1-like
LOC100576608	29.3995	59.2785	-1.0117	0.0012772	0.0035769	LOC100576608	uncharacterized LOC100576608			LOC100576544	447.819	1106.75	-1.3053	2.6377e-11	3.7574e-10	LOC100576544	probable methyltransferase C20orf7 homolog, mitochondrial-like, transcript variant 1
LOC100576612	596.229	292.324	1.0283	6.0594e-13	6.0062e-12	LOC100576612	leptin receptor overlapping transcript-like 1-like			LOC100576555	1877.92	25.5761	6.1982	2.0258e-58	3.3439e-56	LOC100576555	uncharacterized LOC100576555
LOC100576617	64.2007	25.3318	1.3416	0.002427	0.0064405	LOC100576617	uncharacterized LOC100576617, transcript variant X1			LOC100576569	34.1476	75.2918	-1.1407	0.00080606	0.0030978	LOC100576569	uncharacterized LOC100576569
LOC100576618	20.9125	43.7154	-1.0638	0.0035463	0.0091154	LOC100576618	RING finger protein unkempt-like			LOC100576585	17.9089	3.66547	2.2886	0.0015362	0.0055395	LOC100576585	uncharacterized LOC100576585, transcript variant X1
LOC100576623	108.367	392.46	-1.8566	8.7833e-16	1.1591e-14	LOC100576623	piggyBac transposable element-derived protein 4-like			LOC100576602	36.8207	15.5903	1.2399	0.0070945	0.021085	LOC100576602	uncharacterized LOC100576602, transcript variant X1
LOC100576628	1.99809	11.7219	-2.5525	0.0036197	0.0092787	LOC100576628	uncharacterized LOC100576628			LOC100576608	29.375	64.8311	-1.1421	0.0011328	0.0042056	LOC100576608	uncharacterized LOC100576608
LOC100576638	385.272	983.741	-1.3524	1.2757e-22	3.0785e-21	LOC100576638	uncharacterized LOC100576638, transcript variant X1			LOC100576617	228.171	27.7102	3.0416	5.4978e-06	3.4106e-05	LOC100576617	uncharacterized LOC100576617, transcript variant X1
LOC100576657	56.1346	196.001	-1.8039	1.8441e-17	2.833e-16	LOC100576657	uncharacterized LOC100576657, transcript variant X3			LOC100576619	116.727	44.0784	1.405	2.6307e-06	1.7352e-05	LOC100576619	CUE domain-containing protein 2-like
LOC100576669	293.487	744.286	-1.3426	8.9569e-22	2.0187e-20	LOC100576669	ankyrin repeat, SAM and basic leucine zipper domain-containing protein 1-like			LOC100576623	195.646	429.354	-1.1339	4.5289e-05	0.00023563	LOC100576623	piggyBac transposable element-derived protein 4-like
LOC100576680	9.62679	31.8978	-1.7283	0.00020837	0.00067057	LOC100576680	uncharacterized LOC100576680			LOC100576626	201.477	86.2836	1.2235	0.00081048	0.003113	LOC100576626	furin-like, transcript variant X1
LOC100576683	20.1485	97.6607	-2.2771	1.3282e-07	7.0924e-07	LOC100576683	uncharacterized LOC100576683			LOC100576628	2.79427	12.8243	-2.1983	0.0080499	0.023481	LOC100576628	uncharacterized LOC100576628
LOC100576687	192.099	36.7261	2.387	1.9865e-15	2.5224e-14	LOC100576687	uncharacterized LOC100576687, transcript variant X23			LOC100576660	662.575	1553.54	-1.2294	1.408e-10	1.8289e-09	LOC100576660	FAD synthase-like, transcript variant X3
LOC100576688	64.5152	201.922	-1.6461	1.8627e-15	2.3721e-14	LOC100576688	uncharacterized LOC100576688, transcript variant X5			LOC100576669	390.987	814.022	-1.0579	1.174e-07	1.0086e-06	LOC100576669	ankyrin repeat, SAM and basic leucine zipper domain-containing protein 1-like
LOC100576698	305.647	36.8963	3.0503	1.9848e-12	1.8591e-11	LOC100576698	uncharacterized LOC100576698			LOC100576677	19.9614	81.5613	-2.0307	8.7576e-09	8.9785e-08	LOC100576677	DNA repair protein RAD51 homolog 4-like
LOC100576706	629.22	289.442	1.1203	2.5849e-15	3.2445e-14	LOC100576706	peptidyl-prolyl cis-trans isomerase D-like, transcript variant X2			LOC100576679	26.8306	2.49143	3.4288	6.6923e-07	4.9259e-06	LOC100576679	uncharacterized LOC100576679
LOC100576719	354.149	894.133	-1.3361	6.1306e-23	1.5186e-21	LOC100576719	centrosomal protein of 135 kDa-like, transcript variant X3			LOC100576680	7.78354	34.8742	-2.1637	2.5656e-05	0.00013908	LOC100576680	uncharacterized LOC100576680
LOC100576730	10.9098	57.5478	-2.3991	4.0241e-10	2.8596e-09	LOC100576730	uncharacterized LOC100576730			LOC100576687	246.213	40.1435	2.6167	1.9268e-22	7.8771e-21	LOC100576687	uncharacterized LOC100576687, transcript variant X23
LOC100576732	2.63962	11.7504	-2.1543	0.0099637	0.02318	LOC100576732	uncharacterized LOC100576732, transcript variant X3			LOC100576688	79.7113	220.81	-1.4699	3.6975e-09	3.9793e-08	LOC100576688	uncharacterized LOC100576688, transcript variant X5
LOC100576733	124.801	38.6506	1.6911	1.0944e-11	9.4164e-11	LOC100576733	inositol-pentakisphosphate 2-kinase-like			LOC100576697	97.9364	23.1651	2.0799	4.6867e-10	5.6416e-09	LOC100576697	uncharacterized LOC100576697
LOC100576745	446.506	89.6822	2.3158	2.1818e-24	6.0701e-23	LOC100576745	leucine-rich repeat-containing protein 26-like			LOC100576717	1089.33	491.814	1.1473	2.5444e-09	2.8023e-08	LOC100576717	uncharacterized LOC100576717
LOC100576748	2.30048	29.8357	-3.697	3.7555e-09	2.3924e-08	LOC100576748	uncharacterized LOC100576748, transcript variant X2			LOC100576726	78.7899	26.2624	1.585	5.239e-06	3.2648e-05	LOC100576726	uncharacterized LOC100576726, transcript variant X5
LOC100576760	139.83	342.986	-1.2945	3.2397e-08	1.8685e-07	LOC100576760	uncharacterized LOC100576760, transcript variant X1			LOC100576730	14.7875	62.9536	-2.0899	1.5344e-07	1.2889e-06	LOC100576730	uncharacterized LOC100576730
LOC100576770	1566.27	763.881	1.0359	3.4286e-12	3.1352e-11	LOC100576770	serine hydrolase-like protein-like, transcript variant X2			LOC100576737	31.7661	9.06629	1.8089	0.00046661	0.0019129	LOC100576737	uncharacterized LOC100576737, transcript variant X1
LOC100576779	1.33206	7.96382	-2.5798	0.017531	0.038642	LOC100576779	uncharacterized LOC100576779			LOC100576738	23.375	3.15328	2.89	3.0656e-05	0.00016403	LOC100576738	uncharacterized LOC100576738
LOC100576792	9.62679	24.4156	-1.3427	0.007368	0.017695	LOC100576792	uncharacterized LOC100576792, transcript variant X2			LOC100576742	927.114	340.295	1.446	2.5949e-13	4.6778e-12	LOC100576742	integrin beta-nu-like, transcript variant X1
LOC100576811	31.3975	129.337	-2.0424	1.938e-15	2.4655e-14	LOC100576811	harmonin-like			LOC100576745	789.815	98.0944	3.0093	6.0878e-12	9.3914e-11	LOC100576745	leucine-rich repeat-containing protein 26-like
LOC100576813	6.03101	0	Inf	0.018913	0.041327	LOC100576813	uncharacterized LOC100576813, transcript variant X1			LOC100576748	4.05482	32.6359	-3.0087	1.8671e-07	1.5487e-06	LOC100576748	uncharacterized LOC100576748, transcript variant X2
LOC100576826	118.778	562.743	-2.2442	1.1251e-44	8.9355e-43	LOC100576826	lipoma HMGIC fusion partner-like 4 protein-like, transcript variant X3			LOC100576758	12.7656	1.02811	3.6342	0.00048019	0.0019601	LOC100576758	uncharacterized LOC100576758
LOC100576841	580.501	57.9647	3.3241	9.6645e-16	1.2728e-14	LOC100576841	uncharacterized LOC100576841			LOC100576761	350.506	125.541	1.4813	8.4849e-07	6.1159e-06	LOC100576761	uncharacterized LOC100576761
LOC100576882	79.4618	315.427	-1.989	1.6129e-12	1.5282e-11	LOC100576882	uncharacterized LOC100576882			LOC100576775	506.85	1241.58	-1.2925	2.1501e-08	2.0984e-07	LOC100576775	nucleolar MIF4G domain-containing protein 1-like, transcript variant X2
LOC100576884	12.5811	32.6056	-1.3739	0.001855	0.0050379	LOC100576884	uncharacterized LOC100576884, transcript variant X1			LOC100576792	4.07653	26.7157	-2.7123	7.2285e-05	0.00035925	LOC100576792	uncharacterized LOC100576792, transcript variant X2
LOC100576888	24.872	10.0068	1.3135	0.007768	0.018565	LOC100576888	uncharacterized LOC100576888			LOC100576794	110.24	235.918	-1.0976	5.845e-06	3.612e-05	LOC100576794	pre-mRNA-splicing factor 38A-like
LOC100576896	189.688	538.581	-1.5055	2.3374e-23	5.994e-22	LOC100576896	uncharacterized LOC100576896, transcript variant X8			LOC100576801	7.39272	20.3238	-1.459	0.017708	0.045977	LOC100576801	malate dehydrogenase, cytoplasmic-like, transcript variant X2
LOC100576901	1990.32	766.681	1.3763	1.9308e-29	7.3549e-28	LOC100576901	zinc finger protein 714-like			LOC100576803	77.0362	11.5123	2.7424	4.9664e-12	7.7519e-11	LOC100576803	uncharacterized LOC100576803, transcript variant X4
LOC100576903	42.6749	4.97971	3.0993	0.0011672	0.0032913	LOC100576903	leucine-rich repeat-containing protein 15-like, transcript variant 1			LOC100576805	2056.89	507.509	2.019	2.6187e-21	9.6593e-20	LOC100576805	uncharacterized LOC100576805, transcript variant X1
LOC100576916	2.30048	10.9383	-2.2494	0.010017	0.02329	LOC100576916	uncharacterized LOC100576916			LOC100576811	13.3473	141.448	-3.4057	2.6442e-24	1.1958e-22	LOC100576811	harmonin-like
LOC100576917	7.37533	61.8754	-3.0686	3.0878e-14	3.4613e-13	LOC100576917	uncharacterized LOC100576917, transcript variant X2			LOC100576814	446.634	16308.9	-5.1904	3.26e-128	2.6905e-125	LOC100576814	uncharacterized LOC100576814
LOC100576918	219.382	98.1302	1.1607	1.2253e-09	8.2169e-09	LOC100576918	uncharacterized LOC100576918			LOC100576826	126.988	615.499	-2.2771	4.3557e-26	2.187e-24	LOC100576826	lipoma HMGIC fusion partner-like 4 protein-like, transcript variant X3
LOC100576925	296.658	729.461	-1.298	1.6731e-20	3.4364e-19	LOC100576925	uncharacterized LOC100576925, transcript variant X5			LOC100576828	24.9947	99.1044	-1.9873	2.7594e-07	2.203e-06	LOC100576828	protein maelstrom 2-like, transcript variant X3
LOC100576929	115.374	300.279	-1.38	4.0788e-15	4.9775e-14	LOC100576929	uncharacterized LOC100576929, transcript variant X1			LOC100576836	115.617	39.8117	1.5381	3.1532e-07	2.4933e-06	LOC100576836	uncharacterized LOC100576836
LOC100576932	46.8838	192.976	-2.0413	1.7599e-20	3.5978e-19	LOC100576932	uncharacterized LOC100576932			LOC100576837	27.7749	9.62559	1.5288	0.0029904	0.0099274	LOC100576837	s-adenosylmethionine decarboxylase proenzyme-like
LOC100576934	224.906	534.135	-1.2479	6.0437e-17	8.8686e-16	LOC100576934	uncharacterized LOC100576934			LOC100576841	677.425	63.4006	3.4175	1.6863e-05	9.4675e-05	LOC100576841	uncharacterized LOC100576841
LOC100576949	88.4924	9.03854	3.2914	4.3666e-05	0.00015724	LOC100576949	uncharacterized LOC100576949			LOC100576849	21.2671	6.45709	1.7197	0.0058855	0.01797	LOC100576849	transcription factor SOX-5-like
LOC100576961	7.65319	23.6166	-1.6257	0.0020062	0.0054094	LOC100576961	uncharacterized LOC100576961, transcript variant X2			LOC100576878	6689.05	2534.79	1.3999	2.6789e-06	1.7617e-05	LOC100576878	uncharacterized LOC100576878, transcript variant X2
LOC100576967	451.136	191.723	1.2345	1.5438e-15	1.9873e-14	LOC100576967	histone deacetylase complex subunit SAP18-like			LOC100576879	452.75	1081.57	-1.2563	1.5807e-10	2.0344e-09	DEPDC5	DEP domain containing 5, transcript variant X1
LOC100576972	131.441	363.071	-1.4658	2.4538e-18	4.1651e-17	LOC100576972	uncharacterized LOC100576972			LOC100576881	12.8392	2.57301	2.319	0.0064162	0.019331	LOC100576881	uncharacterized LOC100576881, transcript variant X5
LOC100576978	68.4868	266.759	-1.9616	1.8234e-23	4.7222e-22	LOC100576978	dystroglycan-like			LOC100576886	387.806	184.619	1.0708	0.00013851	0.00064448	LOC100576886	uncharacterized LOC100576886
LOC100576982	0	6.50073	#NAME?	0.0012804	0.0035852	LOC100576982	uncharacterized LOC100576982			LOC100576896	173.988	589.07	-1.7594	8.99e-17	2.3508e-15	LOC100576896	uncharacterized LOC100576896, transcript variant X8
LOC100576983	17.2065	43.5877	-1.341	0.00040458	0.0012358	LOC100576983	uncharacterized LOC100576983, transcript variant X2			LOC100576901	2775.24	838.702	1.7264	8.3165e-07	6.008e-06	LOC100576901	zinc finger protein 714-like
LOC100577001	114.659	303.167	-1.4028	1.4978e-15	1.9299e-14	LOC100577001	uncharacterized LOC100577001, transcript variant X2			LOC100576903	133.956	5.44793	4.6199	1.6632e-30	1.061e-28	LOC100576903	leucine-rich repeat-containing protein 15-like, transcript variant 1
LOC100577002	414.108	1248.69	-1.5923	1.5113e-34	7.2811e-33	LOC100577002	multiple inositol polyphosphate phosphatase 1-like			LOC100576908	128.87	49.5982	1.3776	2.0116e-06	1.3573e-05	LOC100576908	uncharacterized LOC100576908, transcript variant X1
LOC100577021	99.108	39.9018	1.3125	6.4847e-07	3.115e-06	LOC100577021	uncharacterized LOC100577021			LOC100576916	2.09141	11.9648	-2.5162	0.0054254	0.016782	LOC100576916	uncharacterized LOC100576916
LOC100577026	13.6107	47.2785	-1.7964	4.0626e-06	1.7307e-05	LOC100577026	MOSC domain-containing protein 1, mitochondrial-like, transcript variant X2			LOC100576918	264.298	107.344	1.2999	3.9724e-08	3.7335e-07	LOC100576918	uncharacterized LOC100576918
LOC100577045	17.5702	35.3576	-1.0089	0.011688	0.026803	LOC100577045	uncharacterized LOC100577045, transcript variant X2			LOC100576925	275.212	797.809	-1.5355	1.9447e-14	4.0298e-13	LOC100576925	uncharacterized LOC100576925, transcript variant X5
LOC100577061	16.9163	36.1552	-1.0958	0.0064679	0.015766	LOC100577061	uncharacterized LOC100577061			LOC100576927	21.6008	75.8439	-1.8119	4.0784e-07	3.1221e-06	LOC100576927	uncharacterized LOC100576927
LOC100577082	294.215	616.004	-1.0661	4.9697e-10	3.477e-09	LOC100577082	uncharacterized LOC100577082, transcript variant X2			LOC100576932	87.8822	211.023	-1.2638	2.9579e-07	2.3487e-06	LOC100576932	uncharacterized LOC100576932
LOC100577092	20.1362	98.1324	-2.2849	0.00012447	0.00041683	LOC100577092	uncharacterized LOC100577092, transcript variant X1			LOC100576934	53.1611	584.253	-3.4581	1.3856e-47	1.6192e-45	LOC100576934	uncharacterized LOC100576934
LOC100577098	17.2678	6.40012	1.4319	0.017124	0.037844	LOC100577098	uncharacterized LOC100577098			LOC100576936	7.89189	23.2252	-1.5572	0.0063835	0.01925	LOC100576936	uncharacterized LOC100576936
LOC100577104	207.851	467.628	-1.1698	1.7263e-14	1.9991e-13	LOC100577104	uncharacterized LOC100577104			LOC100576949	360.622	9.89045	5.1883	6.8102e-14	1.3071e-12	LOC100576949	uncharacterized LOC100576949
LOC100577106	6.30891	19.1305	-1.6004	0.006492	0.015812	LOC100577106	uncharacterized LOC100577106, transcript variant X1			LOC100576957	28.283	6.1161	2.2093	0.00013578	0.00063289	LOC100576957	UPF0544 protein C5orf45 homolog, transcript variant X1
LOC100577107	88.284	24.3483	1.8583	3.0729e-10	2.2052e-09	LOC100577107	uncharacterized LOC100577107, transcript variant X2			LOC100576965	141.047	52.6696	1.4211	4.781e-07	3.618e-06	LOC100576965	uncharacterized LOC100576965, transcript variant X2
LOC100577108	85.9958	25.545	1.7512	7.9546e-09	4.8846e-08	LOC100577108	G-protein coupled receptor Mth2-like			LOC100576969	43.3722	8.36997	2.3735	8.2095e-07	5.9433e-06	LOC100576969	uncharacterized LOC100576969
LOC100577112	552.886	137.296	2.0097	0.00050019	0.0015092	LOC100577112	astakine-like, transcript variant X2			LOC100576976	47.8352	113.935	-1.2521	0.00098504	0.0037006	LOC100576976	uncharacterized LOC100576976, transcript variant X1
LOC100577113	2715.17	5832.32	-1.103	6.871e-07	3.2861e-06	LOC100577113	uncharacterized LOC100577113, transcript variant X2			LOC100576978	28.2611	291.81	-3.3681	1.0447e-34	7.9281e-33	LOC100576978	dystroglycan-like
LOC100577120	26.0325	72.8493	-1.4846	1.2141e-06	5.5883e-06	LOC100577120	uncharacterized LOC100577120			LOC100576989	626.651	1623.88	-1.3737	6.5284e-13	1.1298e-11	LOC100576989	uncharacterized LOC100576989
LOC100577132	9.6268	22.4568	-1.222	0.017612	0.038807	LOC100577132	uncharacterized LOC100577132			LOC100576993	639.244	169.557	1.9146	0.00012521	0.00058922	LOC100576993	zinc finger protein 1-like
LOC100577133	2344.01	51.9859	5.4947	8.9467e-23	2.1873e-21	LOC100577133	uncharacterized LOC100577133, transcript variant X1			LOC100576996	88.3842	237.941	-1.4287	4.7463e-09	5.0473e-08	LOC100576996	uncharacterized LOC100576996
LOC100577142	25.8404	10.6436	1.2796	0.0080027	0.01905	LOC100577142	uncharacterized LOC100577142			LOC100577001	110.765	331.507	-1.5815	5.3056e-12	8.2618e-11	LOC100577001	uncharacterized LOC100577001, transcript variant X2
LOC100577149	888.241	321.442	1.4664	1.9957e-06	8.9283e-06	LOC100577149	15-hydroxyprostaglandin dehydrogenase [NAD+]-like			LOC100577017	30.3345	11.5169	1.3972	0.0057156	0.017528	LOC100577017	uncharacterized LOC100577017, transcript variant X22
LOC100577150	3.63253	13.153	-1.8563	0.01242	0.028329	LOC100577150	uncharacterized LOC100577150, transcript variant X4			LOC100577019	1346.41	226.037	2.5745	4.4319e-36	3.5904e-34	LOC100577019	protein quiver-like, transcript variant X3
LOC100577163	2057.62	347.173	2.5672	1.1374e-15	1.489e-14	LOC100577163	slit homolog 2 protein-like			LOC100577024	0.630276	10.9349	-4.1168	0.016579	0.043533	LOC100577024	uncharacterized LOC100577024
LOC100577164	16.6385	56.3665	-1.7603	9.7195e-07	4.5406e-06	LOC100577164	uncharacterized LOC100577164			LOC100577047	58.5005	18.109	1.6917	0.00027089	0.0011709	LOC100577047	uncharacterized LOC100577047
LOC100577165	2.65188	12.4547	-2.2316	0.0053739	0.013304	LOC100577165	uncharacterized LOC100577165, transcript variant X1			LOC100577053	321.395	92.0923	1.8032	7.2731e-06	4.4197e-05	LOC100577053	glycine dehydrogenase [decarboxylating], mitochondrial-like
LOC100577168	401.008	172.549	1.2166	9.4471e-12	8.2038e-11	LOC100577168	uncharacterized LOC100577168, transcript variant X2			LOC100577064	2.72272	12.9992	-2.2553	0.0066387	0.019928	LOC100577064	uncharacterized LOC100577064
LOC100577186	2.942	45.5206	-3.9517	6.7451e-14	7.3534e-13	LOC100577186	uncharacterized LOC100577186			LOC100577077	399.927	132.403	1.5948	7.3125e-08	6.5465e-07	LOC100577077	leucine-rich repeat serine/threonine-protein kinase 1-like
LOC100577189	4.3108	220.753	-5.6783	1.5261e-07	8.0637e-07	CPR6	cuticular protein 6			LOC100577081	510.112	1657.11	-1.6998	7.8816e-19	2.4431e-17	LOC100577081	dihydroorotate dehydrogenase, mitochondrial-like
LOC100577192	31921.2	10719.1	1.5743	5.1126e-11	4.0677e-10	LOC100577192	3-hydroxyacyl-CoA dehydratase 2-like			LOC100577098	39.6547	6.99915	2.5022	7.5547e-05	0.00037349	LOC100577098	uncharacterized LOC100577098
LOC100577197	29.3259	65.4644	-1.1585	0.00017571	0.00057292	LOC100577197	uncharacterized LOC100577197			LOC100577107	198.481	26.6149	2.8987	4.65e-23	1.9744e-21	LOC100577107	uncharacterized LOC100577107, transcript variant X2
LOC100577210	1496.3	562.275	1.4121	1.9446e-05	7.3774e-05	LOC100577210	uncharacterized LOC100577210			LOC100577108	429.761	27.9222	3.9441	1.0999e-43	1.1619e-41	LOC100577108	G-protein coupled receptor Mth2-like
LOC100577222	439.887	908.545	-1.0464	1.3853e-08	8.2893e-08	LOC100577222	uncharacterized LOC100577222, transcript variant X9			LOC100577112	836.036	150.124	2.4774	0.017517	0.045596	LOC100577112	astakine-like, transcript variant X2
LOC100577237	0.992924	14.4112	-3.8594	3.92e-05	0.00014225	LOC100577237	uncharacterized LOC100577237, transcript variant X1			LOC100577113	2295.63	6378.77	-1.4744	4.8247e-11	6.6295e-10	LOC100577113	uncharacterized LOC100577113, transcript variant X2
LOC100577262	13.9131	3.8209	1.8645	0.011941	0.02735	LOC100577262	uncharacterized LOC100577262, transcript variant X2			LOC100577125	28.9956	11.4488	1.3406	0.006436	0.019381	LOC100577125	uncharacterized LOC100577125
LOC100577273	7.70222	39.1667	-2.3463	0.00012437	0.00041661	LOC100577273	uncharacterized LOC100577273			LOC100577127	71.2776	211.92	-1.572	7.3279e-10	8.5829e-09	LOC100577127	proline-, glutamic acid- and leucine-rich protein 1-like
LOC100577280	381.579	782.108	-1.0354	4.6391e-14	5.117e-13	LOC100577280	uncharacterized LOC100577280			LOC100577133	181.703	56.861	1.6761	0.0010267	0.0038495	LOC100577133	uncharacterized LOC100577133, transcript variant X1
LOC100577303	20.5367	46.6617	-1.184	0.0010082	0.002879	LOC100577303	uncharacterized LOC100577303, transcript variant X1			LOC100577138	1605.17	680.272	1.2385	0.0002845	0.0012225	LOC100577138	dual 3',5'-cyclic-AMP and -GMP phosphodiesterase 11-like, transcript variant X3
LOC100577307	5497.22	1359.04	2.0161	0.00031056	0.00096758	LOC100577307	uncharacterized LOC100577307, transcript variant X3			LOC100577139	10431.3	5160.01	1.0155	7.8133e-06	4.722e-05	LOC100577139	AF4/FMR2 family member 4-like, transcript variant X3
LOC100577317	11.249	51.027	-2.1815	0.00055219	0.0016532	LOC100577317	uncharacterized LOC100577317, transcript variant X2			LOC100577142	218.262	11.6347	4.2296	2.3598e-21	8.8028e-20	LOC100577142	uncharacterized LOC100577142
LOC100577328	758.059	1886.39	-1.3152	2.8678e-15	3.5824e-14	LOC100577328	o-glucosyltransferase rumi homolog, transcript variant X2			LOC100577149	1705.04	351.607	2.2778	2.3282e-09	2.5727e-08	LOC100577149	15-hydroxyprostaglandin dehydrogenase [NAD+]-like
LOC100577331	16.2871	4.32397	1.9133	0.010411	0.024113	LOC100577331	uncharacterized LOC100577331			LOC100577156	33.9398	7.62653	2.1539	3.281e-05	0.00017477	LOC100577156	chitotriosidase-1-like, transcript variant X3
LOC100577332	317.639	646.718	-1.0257	1.3573e-07	7.2397e-07	LOC100577332	endothelial transcription factor GATA-2-like, transcript variant X1			LOC100577162	17.1998	1.48687	3.532	4.7005e-05	0.00024399	LOC100577162	uncharacterized LOC100577162
LOC100577340	34.7766	89.331	-1.361	8.0222e-06	3.2465e-05	LOC100577340	uncharacterized LOC100577340, transcript variant X1			LOC100577163	3969.15	379.699	3.3859	1.3356e-48	1.6483e-46	LOC100577163	slit homolog 2 protein-like
LOC100577347	11670.4	23527.2	-1.0115	2.09e-20	4.2462e-19	LOC100577347	SET and MYND domain-containing protein 4-like, transcript variant X2			LOC100577168	570.462	188.72	1.5959	2.5297e-11	3.6152e-10	LOC100577168	uncharacterized LOC100577168, transcript variant X2
LOC100577348	3.63254	14.2171	-1.9686	0.0067499	0.016368	LOC100577348	uncharacterized LOC100577348, transcript variant X1			LOC100577186	19.4805	49.7829	-1.3536	0.00064952	0.0025625	LOC100577186	uncharacterized LOC100577186
LOC100577358	56.7639	174.731	-1.6221	8.5261e-14	9.2183e-13	LOC100577358	UPF0470 protein CG17669-like			LOC100577189	2.47913	241.313	-6.6049	8.881e-09	9.084e-08	CPR6	cuticular protein 6
LOC100577359	2.28822	46.8145	-4.3547	1.5657e-15	2.0075e-14	LOC100577359	uncharacterized LOC100577359, transcript variant X1			LOC100577192	5621.53	11724.6	-1.0605	1.7653e-08	1.7461e-07	LOC100577192	3-hydroxyacyl-CoA dehydratase 2-like
LOC100577363	8.24572	989.93	-6.9075	2.0723e-137	1.6972e-134	LOC100577363	uncharacterized LOC100577363			LOC100577197	27.3225	71.5927	-1.3897	6.57e-05	0.00033	LOC100577197	uncharacterized LOC100577197
LOC100577380	40.0191	289.325	-2.8539	1.2249e-17	1.9246e-16	LOC100577380	protein takeout-like			LOC100577206	331.09	59.6477	2.4727	2.8374e-08	2.717e-07	LOC100577206	tyrosine-protein kinase Btk29A-like, transcript variant X3
LOC100577383	3.94718	18.8406	-2.255	0.00055287	0.0016548	LOC100577383	uncharacterized LOC100577383			LOC100577220	34.6391	15.2531	1.1833	0.010171	0.028643	LOC100577220	uncharacterized LOC100577220
LOC100577385	24.9087	58.4842	-1.2314	0.00015082	0.00049671	LOC100577385	facilitated trehalose transporter Tret1-like			LOC100577222	307.604	993.432	-1.6913	1.5991e-17	4.4927e-16	LOC100577222	uncharacterized LOC100577222, transcript variant X9
LOC100577390	31.4955	66.5238	-1.0787	0.00034958	0.0010801	LOC100577390	fibroblast growth factor 18-like, transcript variant X4			LOC100577224	252.843	33.7019	2.9073	1.6983e-05	9.5188e-05	LOC100577224	uncharacterized LOC100577224, transcript variant X2
LOC100577393	189.664	477.658	-1.3325	4.6894e-18	7.7101e-17	LOC100577393	epidermal growth factor receptor-like, transcript variant X1			LOC100577242	31.4501	2.93927	3.4195	0.0048421	0.015181	LOC100577242	sterile alpha and TIR motif-containing protein 1-like
LOC100577394	63.0973	131.104	-1.0551	3.5449e-06	1.526e-05	LOC100577394	uncharacterized LOC100577394, transcript variant X1			LOC100577253	6538.69	2744.4	1.2525	1.1606e-09	1.3292e-08	LOC100577253	uncharacterized LOC100577253, transcript variant X3
LOC100577399	15.8009	54.706	-1.7917	8.9455e-07	4.2091e-06	LOC100577399	uncharacterized LOC100577399			LOC100577265	37.3929	7.52771	2.3125	6.2291e-06	3.8311e-05	LOC100577265	uncharacterized LOC100577265
LOC100577406	703.171	166.569	2.0778	4.6273e-17	6.8827e-16	LOC100577406	uncharacterized LOC100577406			LOC100577268	309.19	103.425	1.5799	9.1032e-08	8.0138e-07	LOC100577268	uncharacterized LOC100577268, transcript variant X2
LOC100577407	228.935	458.443	-1.0018	4.0271e-11	3.2535e-10	LOC100577407	uncharacterized LOC100577407, transcript variant X1			LOC100577291	140.172	58.5119	1.2604	0.0018535	0.0065286	LOC100577291	uncharacterized LOC100577291
LOC100577418	477.03	197.065	1.2754	8.5573e-17	1.2404e-15	LOC100577418	UPF0687 protein C20orf27 homolog			LOC100577298	16.7925	2.25386	2.8973	0.00032778	0.0013873	LOC100577298	branched-chain-amino-acid aminotransferase, cytosolic-like
LOC100577425	44.4157	103.263	-1.2172	1.8682e-06	8.3869e-06	LOC100577425	uncharacterized LOC100577425			LOC100577308	71.9605	146.373	-1.0244	0.00011567	0.00054865	LOC100577308	uncharacterized LOC100577308, transcript variant X3
LOC100577430	598.378	256.465	1.2223	2.7357e-17	4.1491e-16	LOC100577430	uncharacterized LOC100577430			LOC100577317	16.2486	55.8303	-1.7807	0.0038208	0.0123	LOC100577317	uncharacterized LOC100577317, transcript variant X2
LOC100577437	154.462	472.735	-1.6138	1.5048e-24	4.2314e-23	LOC100577437	uncharacterized LOC100577437, transcript variant X3			LOC100577325	1602.62	633.572	1.3389	2.8939e-06	1.8927e-05	LOC100577325	uncharacterized LOC100577325, transcript variant 2
LOC100577451	472.875	234.155	1.014	1.1572e-11	9.9302e-11	LOC100577451	pleckstrin homology domain-containing family A member 8-like, transcript variant 1			LOC100577328	631.055	2063.2	-1.709	5.5027e-19	1.726e-17	LOC100577328	o-glucosyltransferase rumi homolog, transcript variant X2
LOC100577455	58.9458	336.125	-2.5115	1.4533e-39	9.7661e-38	LOC100577455	zonadhesin-like			LOC100577330	378.072	187.787	1.0096	0.0043283	0.013753	LOC100577330	probable histone-lysine N-methyltransferase NSD2-like
LOC100577456	613.205	1386.5	-1.177	8.5634e-08	4.6717e-07	LOC100577456	fibrillin-2-like			LOC100577337	11.2277	0.342704	5.034	0.00017447	0.00079418	LOC100577337	uncharacterized LOC100577337, transcript variant X2
LOC100577474	196.695	724.013	-1.8801	7.0516e-38	4.2387e-36	LOC100577474	uncharacterized LOC100577474			LOC100577347	9839.47	25735.6	-1.3871	2.308e-14	4.7252e-13	LOC100577347	SET and MYND domain-containing protein 4-like, transcript variant X2
LOC100577488	23.0537	74.0176	-1.6829	7.1845e-08	3.969e-07	LOC100577488	uncharacterized LOC100577488, transcript variant X2			LOC100577359	1.85092	51.189	-4.7895	3.5465e-16	8.7537e-15	LOC100577359	uncharacterized LOC100577359, transcript variant X1
LOC100577492	30.5638	132.231	-2.1132	1.5637e-16	2.2033e-15	LOC100577492	uncharacterized LOC100577492, transcript variant X4			LOC100577363	7.37307	1082.92	-7.1984	3.4481e-130	3.2523e-127	LOC100577363	uncharacterized LOC100577363
LOC100577517	390.535	1088.7	-1.4791	4.2319e-29	1.5577e-27	LOC100577517	protein unc-13 homolog A-like			LOC100577378	768.308	1577.29	-1.0377	3.7646e-08	3.5457e-07	LOC100577378	galactokinase-like
LOC100577527	5.27922	58.5612	-3.4715	1.8085e-15	2.3075e-14	LOC100577527	uncharacterized LOC100577527			LOC100577380	95.5962	316.47	-1.727	5.6055e-07	4.1819e-06	LOC100577380	protein takeout-like
LOC100577539	501.554	123.472	2.0222	4.7617e-36	2.5572e-34	LOC100577539	uncharacterized LOC100577539			LOC100577384	35.3314	11.6692	1.5982	0.00066806	0.0026255	LOC100577384	uncharacterized LOC100577384, transcript variant X1
LOC100577556	0.992918	20.1093	-4.34	0.00033856	0.0010478	LOC100577556	uncharacterized LOC100577556			LOC100577399	27.69	59.8256	-1.1114	0.002463	0.0083697	LOC100577399	uncharacterized LOC100577399
LOC100577562	5.63062	66.99	-3.5726	7.9644e-18	1.2821e-16	LOC100577562	uncharacterized LOC100577562, transcript variant X2			LOC100577408	334.628	117.002	1.516	5.0413e-11	6.9057e-10	LOC100577408	uncharacterized LOC100577408, transcript variant X2
LOC100577576	90.527	1267.4	-3.8074	3.7606e-135	2.8988e-132	LOC100577576	chondroitin proteoglycan-2-like			LOC100577410	21.3661	7.18501	1.5723	0.010401	0.029198	LOC100577410	uncharacterized LOC100577410
LOC100577587	525.534	2059.49	-1.9704	4.3627e-56	5.497e-54	LOC100577587	uncharacterized LOC100577587			LOC100577430	1060.45	280.382	1.9192	1.4595e-21	5.5064e-20	LOC100577430	uncharacterized LOC100577430
LOC100577593	14.1665	35.5482	-1.3273	0.0014727	0.0040809	LOC100577593	metalloendopeptidase OMA1, mitochondrial-like, transcript variant X2			LOC100577432	15.8839	2.53222	2.6491	0.0011307	0.0042001	LOC100577432	meiosis-specific nuclear structural protein 1-like
LOC100577598	19.5559	5.60707	1.8023	0.0027382	0.0072066	LOC100577598	uncharacterized LOC100577598			LOC100577436	51.3644	6.82967	2.9109	0.0018216	0.0064318	LOC100577436	uncharacterized LOC100577436
LOC100577602	88.5864	183.933	-1.054	1.5114e-07	7.9956e-07	LOC100577602	uncharacterized LOC100577602			LOC100577437	195.486	517.065	-1.4033	2.2923e-11	3.3009e-10	LOC100577437	uncharacterized LOC100577437, transcript variant X3
LOC100577607	196.508	411.529	-1.0664	1.7368e-09	1.1454e-08	LOC100577607	dehydrogenase/reductase SDR family member 4-like			LOC100577452	509.033	201.135	1.3396	3.0186e-10	3.7218e-09	LOC100577452	uncharacterized LOC100577452
LOC100577632	24.921	54.1116	-1.1186	0.00079546	0.0023143	LOC100577632	uncharacterized LOC100577632, transcript variant X3			LOC100577455	101.094	367.599	-1.8624	4.6891e-16	1.1445e-14	LOC100577455	zonadhesin-like
LOC100577636	36.0023	72.899	-1.0178	0.0089134	0.020966	LOC100577636	neurotrimin-like			LOC100577456	457.14	1516.05	-1.7296	2.6094e-19	8.3838e-18	LOC100577456	fibrillin-2-like
LOC100577640	37.6696	80.4415	-1.0945	8.9357e-05	0.00030597	LOC100577640	ATP-dependent DNA helicase Q5-like			LOC100577472	105.298	33.7683	1.6407	0.00027949	0.0012033	LOC100577472	insulin gene enhancer protein ISL-1-like, transcript variant X1
LOC100577641	5.61838	26.5664	-2.2414	4.2712e-05	0.00015402	LOC100577641	uncharacterized LOC100577641			LOC100577473	87.9746	200.506	-1.1885	5.5622e-05	0.00028403	LOC100577473	uncharacterized LOC100577473
LOC100577646	71.0691	21.8436	1.702	2.1469e-06	9.5462e-06	LOC100577646	uncharacterized LOC100577646, transcript variant X3			LOC100577474	103.167	791.87	-2.9403	7.945e-41	7.6025e-39	LOC100577474	uncharacterized LOC100577474
LOC100577648	714.186	334.483	1.0944	1.9969e-15	2.5307e-14	LOC100577648	uncharacterized LOC100577648			LOC100577480	2246.96	846.365	1.4086	8.8035e-07	6.3145e-06	LOC100577480	leucine-rich repeats and immunoglobulin-like domains protein 3-like
LOC100577658	5.67962	232.308	-5.3541	2.2295e-70	3.948e-68	LOC100577658	uncharacterized LOC100577658			LOC100577481	210.901	539.812	-1.3559	1.5406e-10	1.9847e-09	LOC100577481	putative protein arginine N-methyltransferase 10-like, transcript variant X2
LOC100577669	22312.5	5058.39	2.1411	1.9929e-79	4.8361e-77	LOC100577669	uncharacterized LOC100577669, transcript variant X2			LOC100577488	37.0664	80.9546	-1.127	0.0004788	0.0019554	LOC100577488	uncharacterized LOC100577488, transcript variant X2
LOC100577682	298.831	669.788	-1.1644	1.2748e-16	1.8138e-15	LOC100577682	uncharacterized LOC100577682			LOC100577492	37.2188	144.619	-1.9582	1.2953e-11	1.9112e-10	LOC100577492	uncharacterized LOC100577492, transcript variant X4
LOC100577689	94.3639	190.828	-1.016	2.2713e-07	1.1672e-06	LOC100577689	uncharacterized LOC100577689			LOC100577496	12.0637	101.889	-3.0782	6.2961e-17	1.6796e-15	LOC100577496	uncharacterized LOC100577496, transcript variant X1
LOC100577698	0.678279	6.92335	-3.3515	0.010043	0.02334	LOC100577698	uncharacterized LOC100577698			LOC100577498	643.199	95.1968	2.7563	0.00015809	0.00072564	LOC100577498	uncharacterized LOC100577498, transcript variant X3
LOC100577704	20.9003	42.9448	-1.039	0.0049606	0.012372	LOC100577704	uncharacterized LOC100577704, transcript variant X2			LOC100577517	489.469	1190.74	-1.2826	3.838e-11	5.3518e-10	LOC100577517	protein unc-13 homolog A-like
LOC100577711	6.29663	17.7054	-1.4915	0.012927	0.029357	LOC100577711	uncharacterized LOC100577711			LOC100577527	10.3332	64.0469	-2.6318	1.8765e-10	2.3895e-09	LOC100577527	uncharacterized LOC100577527
LOC100577717	11.249	2.23832	2.3293	0.007971	0.018991	LOC100577717	uncharacterized LOC100577717, transcript variant X3			LOC100577530	571.306	5259.63	-3.2026	2.891e-59	5.0231e-57	LOC100577530	uncharacterized LOC100577530, transcript variant X2
LOC100577718	69.7905	23.3978	1.5767	0.0010957	0.0031084	LOC100577718	uncharacterized LOC100577718, transcript variant X1			LOC100577537	34.2862	8.11516	2.0789	5.0738e-05	0.000261	LOC100577537	uncharacterized LOC100577537, transcript variant X1
LOC100577724	196.908	89.0337	1.1451	5.9334e-09	3.7113e-08	LOC100577724	ELMO domain-containing protein 2-like, transcript variant X1			LOC100577539	688.808	135.088	2.3502	1.2138e-27	6.6507e-26	LOC100577539	uncharacterized LOC100577539
LOC100577725	2496.22	187.84	3.7322	2.3096e-12	2.151e-11	LOC100577725	uncharacterized LOC100577725			LOC100577562	3.10837	73.2855	-4.5593	1.1903e-20	4.1923e-19	LOC100577562	uncharacterized LOC100577562, transcript variant X2
LOC100577727	261.943	68.4494	1.9361	2.8132e-23	7.1441e-22	LOC100577727	uncharacterized LOC100577727, transcript variant X3			LOC100577574	488.186	2253.89	-2.2069	6.5109e-30	4.0176e-28	LOC100577574	immunoglobulin superfamily member 10-like, transcript variant X2
LOC100577730	9.90468	2.32357	2.0918	0.019246	0.041985	LOC100577730	WD repeat-containing protein 87-like, transcript variant X1			LOC100577576	95.8677	1386.04	-3.8538	2.2783e-69	6.1397e-67	LOC100577576	chondroitin proteoglycan-2-like
LOC100577748	3.62028	37.1153	-3.3578	4.3102e-10	3.0464e-09	LOC100577748	uncharacterized LOC100577748, transcript variant X1			LOC100577585	26.8223	9.78617	1.4546	0.0057088	0.017519	LOC100577585	uncharacterized LOC100577585
LOC100577754	160.804	70.0594	1.1987	1.8038e-08	1.0676e-07	LOC100577754	uncharacterized LOC100577754			LOC100577587	645.537	2252.27	-1.8028	3.7714e-21	1.3719e-19	LOC100577587	uncharacterized LOC100577587
LOC100577764	3058.31	1513.8	1.0146	2.9703e-18	4.9965e-17	LOC100577764	ras-related protein Rab-5B-like			LOC100577598	25.2429	6.13334	2.0411	0.013674	0.036889	LOC100577598	uncharacterized LOC100577598
LOC100577771	47.3577	136.979	-1.5323	7.488e-11	5.8095e-10	LOC100577771	uncharacterized LOC100577771, transcript variant X2			LOC100577606	118.192	271.793	-1.2014	2.1296e-07	1.7467e-06	LOC100577606	uncharacterized LOC100577606
LOC100577773	4.27405	17.6094	-2.0427	0.0019725	0.0053272	LOC100577773	uncharacterized LOC100577773			LOC100577607	93.3396	450.197	-2.27	5.6082e-23	2.3585e-21	LOC100577607	dehydrogenase/reductase SDR family member 4-like
LOC100577783	52.5182	6113.29	-6.863	3.4181e-207	7.465e-204	LOC100577783	DOMON domain-containing protein CG14681-like, transcript variant X1			LOC100577622	13.5379	30.0192	-1.1489	0.017741	0.046044	LOC100577622	uncharacterized LOC100577622
LOC100577801	1286.53	2998.62	-1.2208	1.7695e-25	5.3675e-24	LOC100577801	zinc finger protein ush-like, transcript variant X3			LOC100577629	3178.5	1554.03	1.0323	1.6877e-08	1.6731e-07	LOC100577629	uncharacterized LOC100577629, transcript variant X2
LOC100577806	161.613	395.256	-1.2902	1.238e-15	1.6142e-14	LOC100577806	sodium-independent sulfate anion transporter-like			LOC100577640	37.2704	87.9618	-1.2388	0.00011567	0.00054865	LOC100577640	ATP-dependent DNA helicase Q5-like
LOC100577819	36.7174	0.313679	6.871	6.9742e-05	0.00024254	LOC100577819	uncharacterized LOC100577819			LOC100577644	370.773	895.781	-1.2726	1.9151e-10	2.4363e-09	LOC100577644	uncharacterized protein C7orf30-like
LOC100577828	819.693	2960.43	-1.8526	1.5288e-22	3.6692e-21	LOC100577828	uncharacterized LOC100577828, transcript variant X1			LOC100577646	155.514	23.8841	2.7029	2.8794e-18	8.5445e-17	LOC100577646	uncharacterized LOC100577646, transcript variant X3
LOC100577829	0.992924	14.1272	-3.8306	4.2753e-05	0.00015412	LOC100577829	uncharacterized LOC100577829, transcript variant X1			LOC100577658	9.53293	254.146	-4.7366	5.4854e-49	6.9649e-47	LOC100577658	uncharacterized LOC100577658
LOC100577833	2564.18	603.639	2.0867	1.7137e-48	1.5381e-46	LOC100577833	histone H1-like			LOC100577661	364.549	970.829	-1.4131	1.2468e-12	2.0987e-11	LOC100577661	uncharacterized LOC100577661, transcript variant 1
LOC100577840	51.1946	159.162	-1.6364	4.7117e-13	4.7167e-12	LOC100577840	uncharacterized LOC100577840			LOC100577667	660.46	292.19	1.1766	5.1906e-09	5.4921e-08	LOC100577667	DBF4-type zinc finger-containing protein 2 homolog, transcript variant X2
LOC100577849	36.9301	129.63	-1.8115	2.8766e-08	1.6657e-07	LOC100577849	uncharacterized LOC100577849			LOC100577669	32183.2	5529.65	2.541	2.1538e-05	0.00011852	LOC100577669	uncharacterized LOC100577669, transcript variant X2
LOC100577856	1036.44	2391.04	-1.206	3.3061e-24	9.1016e-23	LOC100577856	probable hydroxyacid-oxoacid transhydrogenase, mitochondrial-like			LOC100577673	1377.42	3020.25	-1.1327	1.5239e-09	1.7243e-08	LOC100577673	mitochondrial ribonuclease P protein 1 homolog
LOC100577887	135.025	568.679	-2.0744	8.1433e-40	5.5869e-38	LOC100577887	uncharacterized LOC100577887			LOC100577675	391.126	793.248	-1.0201	2.4833e-07	2.002e-06	LOC100577675	trifunctional purine biosynthetic protein adenosine-3-like
LOC100577890	295.886	33.143	3.1583	1.1486e-49	1.0907e-47	LOC100577890	uncharacterized LOC100577890			LOC100577678	141.194	34.5571	2.0306	1.0197e-11	1.5336e-10	LOC100577678	uncharacterized LOC100577678, transcript variant X1
LOC100577892	14.5791	39.9337	-1.4537	0.00028472	0.0008947	LOC100577892	uncharacterized LOC100577892			LOC100577692	234.344	96.7951	1.2756	9.8315e-08	8.6034e-07	LOC100577692	uncharacterized LOC100577692
LOC100577894	23.1763	47.5838	-1.0378	0.002974	0.0077679	LOC100577894	uncharacterized LOC100577894			LOC100577698	0.27833	7.5685	-4.7651	0.0024406	0.0083061	LOC100577698	uncharacterized LOC100577698
LOC100577896	14.5546	44.2849	-1.6053	4.4525e-05	0.00016003	LOC100577896	uncharacterized LOC100577896			LOC100577709	1144.77	3230.35	-1.4966	0.0060345	0.018374	LOC100577709	uncharacterized LOC100577709
LOC100577899	298.464	54.345	2.4573	7.7313e-36	4.1016e-34	LOC100577899	DNA replication complex GINS protein SLD5-like			LOC100577712	101.577	5.51228	4.2038	7.6751e-21	2.7541e-19	LOC100577712	uncharacterized LOC100577712, transcript variant X1
LOC100577901	497.9	13216.8	-4.7304	8.9755e-287	2.9404e-283	LOC100577901	uncharacterized LOC100577901			LOC100577717	120.145	2.45064	5.6155	4.5658e-09	4.8662e-08	LOC100577717	uncharacterized LOC100577717, transcript variant X3
LOC100577903	675.576	1476.91	-1.1284	1.0657e-19	2.0387e-18	LOC100577903	uncharacterized LOC100577903, transcript variant X1			LOC100577725	4134.37	205.447	4.3308	1.4647e-92	6.6693e-90	LOC100577725	uncharacterized LOC100577725
LOC100577905	25.8037	102.717	-1.993	1.4404e-12	1.3757e-11	LOC100577905	uncharacterized LOC100577905, transcript variant X3			LOC100577730	15.7797	2.53854	2.636	0.0011553	0.0042853	LOC100577730	WD repeat-containing protein 87-like, transcript variant X1
LOC100577913	228.497	57.3975	1.9931	0.0086115	0.02031	LOC100577913	TD and POZ domain-containing protein 5-like, transcript variant X1			LOC100577748	11.2128	40.5988	-1.8563	3.9428e-05	0.00020734	LOC100577748	uncharacterized LOC100577748, transcript variant X1
LOC100577918	23.8423	5.7207	2.0593	0.00021435	0.0006876	LOC100577918	uncharacterized LOC100577918, transcript variant X1			LOC100577759	160.821	27.9242	2.5259	7.6988e-17	2.0292e-15	LOC100577759	uncharacterized LOC100577759, transcript variant X1
LOC100577919	2816.35	301.416	3.224	5.455e-133	3.9712e-130	LOC100577919	uncharacterized LOC100577919			LOC100577767	0.314104	7.29646	-4.5379	0.003684	0.0119	LOC100577767	uncharacterized LOC100577767
LOC100577920	76.3483	14.944	2.353	1.2831e-08	7.7198e-08	LOC100577920	uncharacterized LOC100577920			LOC100577773	0.27833	19.2704	-6.1134	4.7802e-08	4.4204e-07	LOC100577773	uncharacterized LOC100577773
LOC100577929	13.8641	3.05037	2.1843	0.0034052	0.0087768	LOC100577929	uncharacterized LOC100577929, transcript variant X3			LOC100577777	83.8215	23.06	1.8619	5.1252e-05	0.00026355	LOC100577777	mucin-6-like, transcript variant X1
LOC100577939	22.9106	76.4668	-1.7388	5.0757e-05	0.00018099	LOC100577939	uncharacterized LOC100577939, transcript variant X1			LOC100577783	31.1089	6685.73	-7.7476	3.5401e-202	2.3373e-198	LOC100577783	DOMON domain-containing protein CG14681-like, transcript variant X1
LOC100577943	502.69	1121.1	-1.1572	2.1355e-19	3.9806e-18	LOC100577943	sensory neuron membrane protein 2-like			LOC100577795	260.454	93.4109	1.4794	0.00012002	0.00056766	LOC100577795	uncharacterized LOC100577795
LOC100577950	30.6824	71.1092	-1.2126	5.123e-05	0.00018252	LOC100577950	uncharacterized LOC100577950, transcript variant X2			LOC100577803	78.2924	230.079	-1.5552	5.9578e-10	7.0813e-09	LOC100577803	uncharacterized LOC100577803
LOC100577970	15.5598	51.0554	-1.7142	6.362e-06	2.6167e-05	LOC100577970	uncharacterized LOC100577970			LOC100577805	58.194	132.044	-1.1821	0.0031014	0.010238	LOC100577805	uncharacterized LOC100577805
LOC100577974	7.26509	29.0178	-1.9979	8.7904e-05	0.00030123	LOC100577974	uncharacterized LOC100577974			LOC100577806	200.204	432.325	-1.1106	1.8426e-07	1.5303e-06	LOC100577806	sodium-independent sulfate anion transporter-like
LOC100577976	620.643	263.981	1.2333	1.1395e-17	1.7947e-16	LOC100577976	uncharacterized LOC100577976, transcript variant X2			LOC100577815	20.345	5.41346	1.9101	0.0033301	0.010871	LOC100577815	uncharacterized LOC100577815
LOC100577994	131.42	41.3635	1.6678	2.2956e-08	1.3411e-07	LOC100577994	sodium/hydrogen exchanger 9B1-like			LOC100577819	115.883	0.342704	8.4015	1.523e-10	1.964e-09	LOC100577819	uncharacterized LOC100577819
LOC100577998	661.099	250.911	1.3977	2.4002e-19	4.4425e-18	LOC100577998	origin recognition complex subunit 3-like			LOC100577827	43.1541	17.0763	1.3375	0.0017149	0.0060974	LOC100577827	uncharacterized LOC100577827, transcript variant X5
LOC100578019	16.2136	44.524	-1.4574	0.00012953	0.00043245	LOC100578019	uncharacterized LOC100578019			LOC100577828	309.115	3238.02	-3.3889	7.0797e-47	8.1294e-45	LOC100577828	uncharacterized LOC100577828, transcript variant X1
LOC100578020	30.854	11.7941	1.3874	0.0023307	0.0062139	LOC100578020	uncharacterized LOC100578020			LOC100577840	42.0072	174.068	-2.0509	3.5727e-13	6.3496e-12	LOC100577840	uncharacterized LOC100577840
LOC100578021	632.393	1409.76	-1.1566	5.4964e-07	2.6765e-06	LOC100578021	uncharacterized LOC100578021			LOC100577844	574.703	144.388	1.9929	4.006e-20	1.3529e-18	LOC100577844	uncharacterized LOC100577844, transcript variant X2
LOC100578034	13.4882	49.1522	-1.8656	1.3026e-06	5.9766e-06	LOC100578034	uncharacterized LOC100578034			LOC100577848	31.2564	6.42262	2.2829	0.012504	0.034198	LOC100577848	uncharacterized LOC100577848, transcript variant X5
LOC100578035	338.07	159.434	1.0844	3.9855e-11	3.2218e-10	LOC100578035	sphingolipid delta(4)-desaturase DES1-like			LOC100577849	35.7529	141.83	-1.988	6.503e-09	6.783e-08	LOC100577849	uncharacterized LOC100577849
LOC100578045	82.5799	26.5037	1.6396	3.086e-07	1.5535e-06	LOC100578045	odorant receptor 47a-like			LOC100577856	579.071	2615.51	-2.1753	3.0452e-29	1.8032e-27	LOC100577856	probable hydroxyacid-oxoacid transhydrogenase, mitochondrial-like
LOC100578046	2565.05	6431.24	-1.3261	1.2825e-23	3.3746e-22	LOC100578046	G-protein coupled receptor Mth2-like, transcript variant X1			LOC100577891	47.5414	8.2993	2.5181	6.221e-07	4.5986e-06	LOC100577891	uncharacterized LOC100577891
LOC100578051	633.531	3428.71	-2.4362	1.3488e-24	3.834e-23	LOC100578051	uncharacterized LOC100578051, transcript variant X1			LOC100577901	60.0189	14455.6	-7.912	2.5085e-221	3.3125e-217	LOC100577901	uncharacterized LOC100577901
LOC100578052	32.0389	11.7741	1.4442	0.01923	0.041956	LOC100578052	uncharacterized LOC100578052			LOC100577905	52.4806	112.322	-1.0978	0.00013462	0.00062861	LOC100577905	uncharacterized LOC100577905, transcript variant X3
LOC100578060	61.7652	381.332	-2.6262	2.4031e-45	1.9682e-43	LOC100578060	uncharacterized LOC100578060			LOC100577913	1044.77	62.8005	4.0563	3.7358e-36	3.064e-34	LOC100577913	TD and POZ domain-containing protein 5-like, transcript variant X1
LOC100578068	341.424	1615.11	-2.242	1.4494e-18	2.5189e-17	LOC100578068	uncharacterized LOC100578068			LOC100577918	55.1421	6.25571	3.1399	4.4081e-11	6.1016e-10	LOC100577918	uncharacterized LOC100577918, transcript variant X1
LOC100578072	104.35	551.349	-2.4015	8.5637e-38	5.1074e-36	LOC100578072	uncharacterized LOC100578072, transcript variant X2			LOC100577919	1077.94	329.619	1.7094	1.3656e-17	3.8531e-16	LOC100577919	uncharacterized LOC100577919
LOC100578084	137.631	26.4943	2.3771	1.3669e-13	1.4504e-12	LOC100578084	uncharacterized LOC100578084			LOC100577920	148.526	16.3237	3.1857	6.2787e-22	2.4385e-20	LOC100577920	uncharacterized LOC100577920
LOC100578102	2.28822	10.7241	-2.2286	0.012323	0.028117	LOC100578102	uncharacterized LOC100578102, transcript variant X1			LOC100577922	10.896	1.46332	2.8965	0.0044069	0.013972	LOC100577922	uncharacterized LOC100577922
LOC100578146	69.5817	187.268	-1.4283	6.0356e-08	3.3641e-07	LOC100578146	uncharacterized LOC100578146			LOC100577939	21.4666	83.5971	-1.9614	5.2709e-06	3.2831e-05	LOC100577939	uncharacterized LOC100577939, transcript variant X1
LOC100578156	449.535	134.804	1.7376	7.3948e-10	5.076e-09	LOC100578156	uncharacterized LOC100578156			LOC100577941	182.443	84.4925	1.1106	0.0040982	0.013078	LOC100577941	uncharacterized LOC100577941, transcript variant X1
LOC100578165	262.931	587.317	-1.1595	8.5093e-09	5.213e-08	LOC100578165	uncharacterized LOC100578165, transcript variant X4			LOC100577943	390.08	1226.15	-1.6523	6.5538e-17	1.7431e-15	LOC100577943	sensory neuron membrane protein 2-like
LOC100578168	19.8584	5.67332	1.8075	0.0022609	0.0060427	LOC100578168	glycoprotein 3-alpha-L-fucosyltransferase A-like, transcript variant X2			LOC100577945	578.159	205.436	1.4928	0.0015429	0.0055576	LOC100577945	uncharacterized LOC100577945, transcript variant X1
LOC100578177	286.476	792.742	-1.4684	1.0039e-17	1.5906e-16	LOC100578177	uncharacterized LOC100578177, transcript variant X2			LOC100577947	45.317	99.4399	-1.1338	0.00013302	0.00062222	LOC100577947	swi5-dependent recombination DNA repair protein 1 homolog
LOC100578186	63.5835	214.778	-1.7561	8.1915e-18	1.3155e-16	LOC100578186	uncharacterized LOC100578186			LOC100577950	30.5909	77.7823	-1.3463	7.5e-05	0.00037139	LOC100577950	uncharacterized LOC100577950, transcript variant X2
LOC100578187	339.921	1115.41	-1.7143	1.1521e-37	6.77e-36	LOC100578187	uncharacterized LOC100578187, transcript variant X2			LOC100577955	32.5794	6.81243	2.2577	3.6601e-05	0.00019356	LOC100577955	putative odorant receptor 13a-like, transcript variant X3
LOC100578197	135.135	332.77	-1.3001	1.1995e-14	1.4035e-13	LOC100578197	uncharacterized LOC100578197			LOC100577963	466.699	1449.3	-1.6348	6.0311e-17	1.6122e-15	LOC100577963	charged multivesicular body protein 7-like
LOC100578200	97.7026	48.2585	1.0176	0.0012088	0.0034	LOC100578200	uncharacterized LOC100578200, transcript variant X2			LOC100577971	31.0856	7.81067	1.9927	0.0010323	0.0038683	LOC100577971	uncharacterized LOC100577971
LOC100578220	8.94853	39.9574	-2.1587	9.7046e-07	4.5353e-06	LOC100578220	uncharacterized LOC100578220, transcript variant X2			LOC100577978	24.6215	5.83143	2.078	0.0004618	0.0018944	LOC100577978	uncharacterized LOC100577978
LOC100578225	61.9369	497.379	-3.0055	5.2117e-49	4.7426e-47	LOC100578225	uncharacterized LOC100578225, transcript variant X1			LOC100577994	190.177	45.2453	2.0715	1.2211e-07	1.0457e-06	LOC100577994	sodium/hydrogen exchanger 9B1-like
LOC100578239	141.265	334.483	-1.2435	5.3537e-12	4.7595e-11	LOC100578239	tetratricopeptide repeat protein 18-like			LOC100577998	846.181	274.363	1.6249	1.4513e-15	3.3213e-14	LOC100577998	origin recognition complex subunit 3-like
LOC100578243	6187.28	2728.65	1.1811	1.5627e-25	4.7846e-24	LOC100578243	proteasome subunit alpha type-6-like			LOC100578010	14.8442	1.38805	3.4188	0.0028431	0.00949	LOC100578010	putative odorant receptor 13a-like, transcript variant X3
LOC100578246	962.273	294.03	1.7105	7.6276e-36	4.0631e-34	LOC100578246	uncharacterized LOC100578246, transcript variant X1			LOC100578016	15.3909	4.08975	1.912	0.008905	0.025591	LOC100578016	uncharacterized LOC100578016, transcript variant X4
LOC100578249	38.021	118.25	-1.637	1.1735e-10	8.8942e-10	LOC100578249	uncharacterized LOC100578249, transcript variant X1			LOC100578019	14.4366	48.6959	-1.7541	3.9023e-05	0.0002053	LOC100578019	uncharacterized LOC100578019
LOC100578253	2192.67	966.552	1.1818	5.2838e-23	1.3188e-21	LOC100578253	uncharacterized LOC100578253, transcript variant X4			LOC100578020	44.7583	12.905	1.7942	6.5272e-05	0.00032835	LOC100578020	uncharacterized LOC100578020
LOC100578254	9.27538	0	Inf	7.0275e-05	0.00024407	LOC100578254	uncharacterized LOC100578254			LOC100578030	1997.93	712.123	1.4883	7.1933e-05	0.00035763	LOC100578030	antitrypsin-like
LOC100578255	9.31215	24.3424	-1.3863	0.0065962	0.016033	LOC100578255	ras GTPase-activating-like protein IQGAP1-like			LOC100578045	898.241	28.9839	4.9538	4.5372e-11	6.2475e-10	LOC100578045	odorant receptor 47a-like
LOC100578257	271.332	657.417	-1.2767	3.3865e-19	6.172e-18	LOC100578257	uncharacterized LOC100578257			LOC100578051	409.799	3749.38	-3.1937	1.6118e-32	1.1382e-30	LOC100578051	uncharacterized LOC100578051, transcript variant X1
LOC100578263	34.0861	11.6651	1.547	0.00038514	0.0011831	LOC100578263	uncharacterized LOC100578263, transcript variant X1			LOC100578060	33.4718	417.07	-3.6393	3.217e-45	3.4821e-43	LOC100578060	uncharacterized LOC100578060
LOC100578269	12.2174	91.9774	-2.9123	1.7239e-18	2.9724e-17	LOC100578269	uncharacterized LOC100578269, transcript variant X1			LOC100578066	140.635	64.7553	1.1189	4.9793e-05	0.00025664	LOC100578066	glycogen-binding subunit 76A-like, transcript variant X11
LOC100578276	2.31272	20.313	-3.1347	9.6964e-06	3.8691e-05	LOC100578276	uncharacterized LOC100578276			LOC100578067	42.0188	16.6566	1.3349	0.0017786	0.0062965	LOC100578067	enhancer of split mbeta protein-like, transcript variant X2
LOC100578296	3.28115	17.8381	-2.4427	0.00039453	0.0012088	LOC100578296	probable G-protein coupled receptor AH9.1-like, transcript variant X1			LOC100578072	51.9473	603.021	-3.5371	9.9885e-50	1.3323e-47	LOC100578072	uncharacterized LOC100578072, transcript variant X2
LOC100578309	4.62544	30.3494	-2.714	5.9623e-07	2.883e-06	LOC100578309	uncharacterized LOC100578309, transcript variant X2			LOC100578084	184.235	28.9621	2.6693	5.63e-05	0.00028726	LOC100578084	uncharacterized LOC100578084
LOC100578311	3482.32	1324.14	1.395	8.0815e-33	3.6644e-31	LOC100578311	UMP-CMP kinase-like, transcript variant X2			LOC100578104	4.6731	0	Inf	0.015948	0.042119	LOC100578104	uncharacterized LOC100578104, transcript variant X2
LOC100578332	453.923	971.697	-1.0981	5.2734e-17	7.7906e-16	LOC100578332	uncharacterized LOC100578332			LOC100578112	11.857	1.08614	3.4485	0.00093138	0.003522	LOC100578112	adenylate kinase isoenzyme 5-like
LOC100578333	6.23541	27.4874	-2.1402	0.0011023	0.0031239	LOC100578333	uncharacterized LOC100578333			LOC100578128	105.448	27.0702	1.9617	3.3097e-09	3.6e-08	LOC100578128	uncharacterized LOC100578128
LOC100578338	33.2196	108.587	-1.7087	0.00012092	0.00040597	LOC100578338	uncharacterized LOC100578338, transcript variant X2			LOC100578132	744.621	1587.74	-1.0924	5.871e-09	6.1529e-08	LOC100578132	glutamate--cysteine ligase-like
LOC100578339	68.8137	187.376	-1.4452	2.8736e-12	2.6518e-11	LOC100578339	condensin-2 complex subunit D3-like			LOC100578146	89.7492	204.774	-1.1901	1.3428e-06	9.3374e-06	LOC100578146	uncharacterized LOC100578146
LOC100578341	22.2079	54.7058	-1.3006	0.00013187	0.00043947	LOC100578341	uncharacterized LOC100578341			LOC100578147	99.728	37.0764	1.4275	1.4577e-05	8.2935e-05	LOC100578147	histone-lysine N-methyltransferase SETMAR-like
LOC100578347	12.2419	0	Inf	2.9539e-06	1.2834e-05	LOC100578347	protein G12-like			LOC100578156	354.109	147.264	1.2658	6.3114e-05	0.00031858	LOC100578156	uncharacterized LOC100578156
LOC100578363	25.7669	52.5624	-1.0285	0.0023147	0.0061788	LOC100578363	uncharacterized LOC100578363			LOC100578157	144.584	67.4811	1.0994	5.3504e-05	0.00027384	LOC100578157	uncharacterized LOC100578157
LOC100578378	89.2156	41.4738	1.1051	3.4959e-05	0.00012778	LOC100578378	uncharacterized LOC100578378			LOC100578162	47.5557	22.2559	1.0954	0.0069216	0.020651	LOC100578162	uncharacterized LOC100578162, transcript variant X11
LOC100578397	301.263	1283.43	-2.0909	8.537e-55	1.0263e-52	LOC100578397	uncharacterized LOC100578397, transcript variant X2			LOC100578170	233.8	110.882	1.0763	8.0771e-05	0.00039692	LOC100578170	uncharacterized LOC100578170, transcript variant X2
LOC100578413	101.543	10.5394	3.2682	5.9886e-23	1.4863e-21	LOC100578413	uncharacterized LOC100578413			LOC100578186	101.296	234.85	-1.2132	3.7672e-07	2.9121e-06	LOC100578186	uncharacterized LOC100578186
LOC100578417	6.29665	19.971	-1.6653	0.0045059	0.011324	LOC100578417	uncharacterized LOC100578417			LOC100578194	31.9292	13.0871	1.2867	0.006614	0.019863	LOC100578194	uncharacterized LOC100578194
LOC100578418	29.5586	68.0599	-1.2032	0.00063969	0.0018918	LOC100578418	uncharacterized LOC100578418, transcript variant X2			LOC100578200	112.324	52.7793	1.0896	0.00015773	0.00072466	LOC100578200	uncharacterized LOC100578200, transcript variant X2
LOC100578420	98.5807	257.426	-1.3848	1.8001e-11	1.5063e-10	LOC100578420	uncharacterized LOC100578420, transcript variant X1			LOC100578215	77.3689	196.77	-1.3467	3.2186e-07	2.5359e-06	LOC100578215	n-acetylgalactosaminyltransferase 6-like, transcript variant 1
LOC100578423	16.9409	44.4624	-1.3921	0.0002116	0.0006801	LOC100578423	uncharacterized LOC100578423			LOC100578224	78.8025	33.0493	1.2536	0.00078725	0.003037	LOC100578224	histone-lysine N-methyltransferase SETMAR-like
LOC100578430	59.4771	26.2669	1.1791	0.00021375	0.00068604	LOC100578430	uncharacterized LOC100578430			LOC100578225	146.863	543.931	-1.889	4.2401e-18	1.2415e-16	LOC100578225	uncharacterized LOC100578225, transcript variant X1
LOC100578434	52.4448	514.539	-3.2944	5.131e-21	1.0933e-19	LOC100578434	sushi, von Willebrand factor type A, EGF and pentraxin domain-containing protein 1-like, transcript variant X2			LOC100578238	31.9398	10.9602	1.5431	0.0019277	0.0067557	LOC100578238	leucine-rich repeat transmembrane protein FLRT1-like
LOC100578438	103.349	278.543	-1.4304	2.0417e-15	2.5825e-14	LOC100578438	uncharacterized LOC100578438, transcript variant X1			LOC100578239	166.362	365.855	-1.1369	2.134e-07	1.7492e-06	LOC100578239	tetratricopeptide repeat protein 18-like
LOC100578439	472.652	1030.09	-1.1239	1.7788e-09	1.1725e-08	LOC100578439	chascon-like			LOC100578246	697.31	321.597	1.1165	5.9841e-05	0.00030288	LOC100578246	uncharacterized LOC100578246, transcript variant X1
LOC100578448	27.716	118.432	-2.0953	6.0972e-15	7.33e-14	LOC100578448	uncharacterized LOC100578448			LOC100578247	56.6806	6.49328	3.1258	1.5481e-09	1.7502e-08	LOC100578247	uncharacterized LOC100578247, transcript variant X1
LOC100578457	3.94718	15.2576	-1.9506	0.0054486	0.013466	LOC100578457	uncharacterized LOC100578457, transcript variant X1			LOC100578253	2573.77	1057.09	1.2838	8.9823e-12	1.3602e-10	LOC100578253	uncharacterized LOC100578253, transcript variant X4
LOC100578460	2822.01	339.675	3.0545	5.5545e-06	2.3107e-05	LOC100578460	uncharacterized LOC100578460			LOC100578254	7.57262	0	Inf	0.001041	0.0038974	LOC100578254	uncharacterized LOC100578254
LOC100578465	25.8403	100.292	-1.9565	1.1254e-08	6.8148e-08	LOC100578465	uncharacterized LOC100578465			LOC100578257	322.567	719.022	-1.1564	1.2303e-08	1.2402e-07	LOC100578257	uncharacterized LOC100578257
LOC100578468	3.62027	15.6234	-2.1095	0.0029229	0.0076465	LOC100578468	uncharacterized LOC100578468, transcript variant X4			LOC100578266	361.358	734.35	-1.023	3.4606e-07	2.704e-06	LOC100578266	probable deoxyhypusine synthase-like, transcript variant X2
LOC100578474	49.8419	214.047	-2.1025	3.1627e-20	6.3274e-19	LOC100578474	uncharacterized LOC100578474, transcript variant 1			LOC100578276	2.16502	22.2269	-3.3599	4.0318e-06	2.5682e-05	LOC100578276	uncharacterized LOC100578276
LOC100578484	9.91694	56.9787	-2.5225	1.0707e-10	8.1621e-10	LOC100578484	uncharacterized LOC100578484			LOC100578304	1.50001	11.2621	-2.9084	0.0030519	0.010108	LOC100578304	uncharacterized LOC100578304
LOC100578522	1564.95	676.858	1.2092	1.9228e-22	4.5979e-21	LOC100578522	peroxisomal biogenesis factor 19-like, transcript variant X2			LOC100578311	3176.01	1448.22	1.1329	8.9247e-10	1.0329e-08	LOC100578311	UMP-CMP kinase-like, transcript variant X2
LOC100578524	477.349	78.646	2.6016	1.2078e-49	1.1386e-47	LOC100578524	uncharacterized LOC100578524, transcript variant X2			LOC100578314	506.809	20.3503	4.6383	1.9989e-06	1.3501e-05	LOC100578314	monocarboxylate transporter 10-like, transcript variant X5
LOC100578532	30.6374	7.95902	1.9446	0.015642	0.034848	LOC100578532	uncharacterized LOC100578532			LOC100578316	25.9298	4.41522	2.5541	3.9465e-05	0.00020746	LOC100578316	uncharacterized LOC100578316
LOC100578547	747.006	1801.46	-1.27	3.8714e-25	1.1556e-23	LOC100578547	uncharacterized LOC100578547, transcript variant X1			LOC100578317	3035.14	785.601	1.9499	1.0207e-24	4.7629e-23	LOC100578317	uncharacterized LOC100578317, transcript variant X2
LOC100578557	86.6006	177.215	-1.0331	0.00143	0.0039701	LOC100578557	proton-coupled folate transporter-like, transcript variant X2			LOC100578332	375.173	1062.68	-1.5021	3.8533e-14	7.6978e-13	LOC100578332	uncharacterized LOC100578332
LOC100578559	124.474	251.42	-1.0142	1.4747e-08	8.7999e-08	LOC100578559	zinc finger protein 418-like, transcript variant X1			LOC100578333	5.02298	30.0482	-2.5807	0.00010676	0.00051189	LOC100578333	uncharacterized LOC100578333
LOC100578580	207.639	100.561	1.046	4.6087e-08	2.6043e-07	LOC100578580	guanine nucleotide exchange factor MSS4 homolog			LOC100578343	885.04	2643.74	-1.5788	7.4303e-17	1.9623e-15	LOC100578343	uncharacterized LOC100578343, transcript variant X3
LOC100578581	5.95749	54.8965	-3.2039	1.849e-13	1.9291e-12	LOC100578581	uncharacterized LOC100578581			LOC100578349	100.609	28.5642	1.8165	3.2691e-08	3.1169e-07	LOC100578349	uncharacterized LOC100578349, transcript variant X1
LOC100578585	16.5772	94.3684	-2.5091	7.1429e-16	9.5316e-15	LOC100578585	uncharacterized LOC100578585, transcript variant X4			LOC100578355	65.2861	134.078	-1.0382	0.00016185	0.00074105	LOC100578355	zinc finger protein 813-like
LOC100578586	22.5225	104.367	-2.2122	1.1432e-14	1.3423e-13	LOC100578586	uncharacterized LOC100578586, transcript variant X2			LOC100578360	877.859	421.365	1.0589	5.2465e-08	4.8044e-07	LOC100578360	dnaJ homolog subfamily C member 21-like
LOC100578593	413.475	93.7755	2.1405	1.9238e-35	9.9643e-34	LOC100578593	uncharacterized LOC100578593, transcript variant X2			LOC100578365	15.8045	2.89848	2.447	0.0017608	0.0062421	LOC100578365	uncharacterized LOC100578365
LOC100578596	24.2059	10.7478	1.1713	0.016038	0.03567	LOC100578596	uncharacterized LOC100578596, transcript variant X2			LOC100578368	147.698	55.0668	1.4234	3.4031e-07	2.6653e-06	LOC100578368	flocculation protein FLO11-like, transcript variant X7
LOC100578601	2543.04	10.0021	7.9901	0.00010158	0.00034493	LOC100578601	major royal jelly protein 2-like			LOC100578374	35.2611	14.5958	1.2725	0.0056461	0.017367	LOC100578374	uncharacterized LOC100578374, transcript variant 2
LOC100578608	14.906	32.0408	-1.104	0.009454	0.02213	LOC100578608	uncharacterized LOC100578608			LOC100578375	37.0358	5.73261	2.6917	6.612e-07	4.8777e-06	LOC100578375	uncharacterized LOC100578375, transcript variant X3
LOC100578613	43.9541	17.2485	1.3495	0.00033415	0.0010359	LOC100578613	uncharacterized LOC100578613, transcript variant X1			LOC100578386	220.767	558.81	-1.3398	2.1601e-10	2.7218e-09	LOC100578386	uncharacterized LOC100578386
LOC100578625	2.97876	52.0114	-4.126	0.00030623	0.00095658	LOC100578625	uncharacterized LOC100578625			LOC100578388	362.622	150.221	1.2714	1.0851e-08	1.1005e-07	LOC100578388	uncharacterized LOC100578388, transcript variant X2
LOC100578631	1325.88	488.057	1.4418	2.2049e-29	8.3267e-28	LOC100578631	uncharacterized LOC100578631, transcript variant X4			LOC100578397	449.796	1403.92	-1.6421	3.039e-17	8.3604e-16	LOC100578397	uncharacterized LOC100578397, transcript variant X2
LOC100578653	356.118	830.474	-1.2216	1.6872e-19	3.1812e-18	LOC100578653	twinkle protein, mitochondrial-like, transcript variant X3			LOC100578417	7.78044	21.8342	-1.4887	0.011911	0.032776	LOC100578417	uncharacterized LOC100578417
LOC100578664	6.62351	59.0015	-3.1551	4.784e-14	5.2724e-13	LOC100578664	organic solute transporter alpha-like protein-like			LOC100578424	248.655	591.163	-1.2494	1.7574e-09	1.9683e-08	LOC100578424	uncharacterized LOC100578424
LOC100578668	1.33206	13.082	-3.2959	0.00026235	0.0008294	LOC100578668	uncharacterized LOC100578668			LOC100578430	8.48433	28.7329	-1.7598	0.00093532	0.0035335	LOC100578430	uncharacterized LOC100578430
LOC100578672	1.65894	20.3236	-3.6148	1.3896e-06	6.3469e-06	LOC100578672	uncharacterized LOC100578672			LOC100578437	990.218	227.479	2.122	1.737e-10	2.2226e-09	LOC100578437	uncharacterized LOC100578437
LOC100578675	20.8635	99.7929	-2.258	3.7827e-07	1.8876e-06	LOC100578675	uncharacterized LOC100578675			LOC100578443	22.55	63.356	-1.4904	4.3515e-05	0.0002273	LOC100578443	uncharacterized LOC100578443
LOC100578678	1028.03	2261.02	-1.1371	1.3845e-21	3.0594e-20	LOC100578678	uncharacterized LOC100578678, transcript variant X2			LOC100578448	53.0373	129.513	-1.288	4.8492e-06	3.042e-05	LOC100578448	uncharacterized LOC100578448
LOC100578716	135.781	408.07	-1.5875	4.2506e-22	9.8584e-21	LOC100578716	protein singed wings 2-like			LOC100578460	10.358	371.548	-5.1647	8.8288e-48	1.0409e-45	LOC100578460	uncharacterized LOC100578460
LOC100578718	7.30183	32.8305	-2.1687	7.1823e-06	2.9265e-05	LOC100578718	protein distal antenna-like			LOC100578465	41.1098	109.658	-1.4155	7.1629e-06	4.3648e-05	LOC100578465	uncharacterized LOC100578465
LOC100578726	119.935	447.782	-1.9005	1.3406e-30	5.3887e-29	LOC100578726	uncharacterized LOC100578726			LOC100578474	51.5755	234.122	-2.1825	5.891e-17	1.5811e-15	LOC100578474	uncharacterized LOC100578474, transcript variant 1
LOC100578744	148.77	470.814	-1.6621	1.6511e-25	5.0317e-24	LOC100578744	apolipoprotein D-like			LOC100578483	39.9667	126.305	-1.66	2.5559e-08	2.4617e-07	LOC100578483	probable DNA primase large subunit-like
LOC100578745	17.9337	46.1621	-1.364	0.00023888	0.00075885	LOC100578745	uncharacterized LOC100578745, transcript variant X1			LOC100578484	16.8754	62.3006	-1.8843	7.4575e-07	5.4467e-06	LOC100578484	uncharacterized LOC100578484
LOC100578746	31.99	67.099	-1.0687	0.00039466	0.0012089	LOC100578746	uncharacterized LOC100578746, transcript variant X1			LOC100578503	211.091	471.944	-1.1607	4.1319e-08	3.8669e-07	LOC100578503	negative elongation factor B-like
LOC100578754	21.2394	78.9394	-1.894	1.1744e-09	7.8962e-09	LOC100578754	histone demethylase UTY-like			LOC100578512	28.07	7.60126	1.8847	0.00071419	0.0027872	LOC100578512	hydrocephalus-inducing protein-like
LOC100578770	22.9106	156.184	-2.7692	1.3801e-26	4.4987e-25	LOC100578770	uncharacterized LOC100578770			LOC100578524	269.084	85.988	1.6459	1.0377e-11	1.5554e-10	LOC100578524	uncharacterized LOC100578524, transcript variant X2
LOC100578786	55.4441	21.6731	1.3551	6.924e-05	0.00024093	LOC100578786	uncharacterized LOC100578786			LOC100578532	42.3724	8.70635	2.283	2.2742e-06	1.5167e-05	LOC100578532	uncharacterized LOC100578532
LOC100578801	22.8984	53.0345	-1.2117	0.00033548	0.0010393	LOC100578801	uncharacterized LOC100578801			LOC100578547	326.786	1970.16	-2.5919	1.0706e-38	9.4246e-37	LOC100578547	uncharacterized LOC100578547, transcript variant X1
LOC100578813	435.715	939.071	-1.1078	4.7816e-17	7.0961e-16	LOC100578813	uncharacterized LOC100578813, transcript variant X2			LOC100578548	12.1332	1.78878	2.7619	0.0032503	0.010647	LOC100578548	protein spaetzle-like, transcript variant X2
LOC100578816	152.276	31.3094	2.282	7.1164e-05	0.00024696	LOC100578816	uncharacterized LOC100578816			LOC100578557	80.8445	193.842	-1.2617	4.9282e-05	0.00025421	LOC100578557	proton-coupled folate transporter-like, transcript variant X2
LOC100578820	124.536	336.881	-1.4357	5.0182e-17	7.4388e-16	LOC100578820	hemicentin-1-like, transcript variant X1			LOC100578560	586.282	1502.72	-1.3579	1.9587e-12	3.209e-11	LOC100578560	28S ribosomal protein S18c, mitochondrial-like
LOC100578822	6.29666	17.9091	-1.508	0.012703	0.028879	LOC100578822	uncharacterized LOC100578822			LOC100578561	16.8582	1.42884	3.5605	6.0395e-05	0.00030544	LOC100578561	zinc finger protein 780A-like
LOC100578823	652.695	1928.94	-1.5633	1.2399e-36	6.8847e-35	LOC100578823	kinetochore-associated protein 1-like			LOC100578577	17.0044	2.57301	2.7244	0.00053056	0.0021425	LOC100578577	uncharacterized LOC100578577, transcript variant X1
LOC100578829	17322.4	6042.5	1.5194	4.3848e-14	4.8572e-13	LOC100578829	elongation of very long chain fatty acids protein 1-like			LOC100578579	2520.12	1010.18	1.3189	2.0175e-06	1.3607e-05	LOC100578579	uncharacterized LOC100578579, transcript variant X1
LOC100578830	131.539	35.4582	1.8913	5.4352e-14	5.965e-13	LOC100578830	uncharacterized LOC100578830, transcript variant X1			LOC100578581	9.87971	60.0396	-2.6034	6.4909e-10	7.6803e-09	LOC100578581	uncharacterized LOC100578581
LOC100578832	107.456	438.064	-2.0274	1.0751e-33	4.9958e-32	LOC100578832	uncharacterized LOC100578832, transcript variant X2			LOC100578585	47.9314	103.222	-1.1067	0.00017938	0.00081371	LOC100578585	uncharacterized LOC100578585, transcript variant X4
LOC100578835	148.272	51.7752	1.5179	3.0728e-11	2.5102e-10	LOC100578835	uncharacterized LOC100578835, transcript variant X2			LOC100578586	25.9588	114.138	-2.1365	2.3431e-11	3.3667e-10	LOC100578586	uncharacterized LOC100578586, transcript variant X2
LOC100578854	8.33148	40.3126	-2.2746	4.8245e-06	2.0263e-05	LOC100578854	uncharacterized LOC100578854, transcript variant X1			LOC100578589	44.41	5.00009	3.1509	0.0062508	0.01891	LOC100578589	uncharacterized LOC100578589
LOC100578865	39.4511	234.852	-2.5736	1.313e-32	5.9126e-31	LOC100578865	uncharacterized LOC100578865, transcript variant X2			LOC100578593	625.957	102.561	2.6096	2.1942e-31	1.4634e-29	LOC100578593	uncharacterized LOC100578593, transcript variant X2
LOC100578882	773.141	73.0018	3.4047	1.1614e-78	2.67e-76	LOC100578882	uncharacterized LOC100578882			LOC100578601	252.948	10.9321	4.5322	0.0019881	0.0069395	LOC100578601	major royal jelly protein 2-like
LOC100578894	8.33149	20.5889	-1.3052	0.016806	0.037213	LOC100578894	l-asparaginase-like			LOC100578606	209.739	28.6458	2.8722	7.8278e-05	0.0003854	LOC100578606	uncharacterized LOC100578606, transcript variant X4
LOC100578899	22.9719	49.6848	-1.1129	0.0011232	0.0031781	LOC100578899	voltage-dependent calcium channel type D subunit alpha-1-like			LOC100578607	214.301	101.89	1.0726	9.0262e-06	5.3593e-05	LOC100578607	uncharacterized LOC100578607, transcript variant X4
LOC100578901	294.652	108.211	1.4452	4.6263e-16	6.2887e-15	LOC100578901	DPH3 homolog			LOC100578608	81.4696	35.0567	1.2166	0.00021498	0.00095615	LOC100578608	uncharacterized LOC100578608
LOC100578909	718.01	1577.42	-1.1355	2.4569e-20	4.9685e-19	LOC100578909	procollagen-lysine,2-oxoglutarate 5-dioxygenase 3-like, transcript variant X2			LOC100578613	152.961	18.8651	3.0194	4.1823e-21	1.5172e-19	LOC100578613	uncharacterized LOC100578613, transcript variant X1
LOC100578911	854.855	1988.77	-1.2181	3.2722e-06	1.4147e-05	LOC100578911	uncharacterized LOC100578911, transcript variant X6			LOC100578624	262.284	662.107	-1.3359	8.8815e-11	1.1834e-09	LOC100578624	delta(3,5)-Delta(2,4)-dienoyl-CoA isomerase, mitochondrial-like, transcript variant X1
LOC100578913	11.298	162.812	-3.8491	5.6636e-40	3.9477e-38	LOC100578913	uncharacterized LOC100578913, transcript variant X2			LOC100578625	2.05667	56.953	-4.7914	9.7709e-05	0.00047193	LOC100578625	uncharacterized LOC100578625
LOC100578920	2.68861	11.0331	-2.0369	0.015354	0.03424	LOC100578920	zinc finger protein 726-like			LOC100578639	118.946	17.2694	2.784	0.00053796	0.0021697	LOC100578639	uncharacterized LOC100578639
LOC100578957	15.5231	33.5146	-1.1104	0.0074476	0.017871	LOC100578957	uncharacterized LOC100578957			LOC100578648	75.9522	32.9912	1.203	0.00037407	0.0015671	LOC100578648	uncharacterized LOC100578648
LOC100578978	55.2397	20.5131	1.4292	3.0942e-05	0.00011405	LOC100578978	uncharacterized LOC100578978, transcript variant X2			LOC100578653	405.745	908.358	-1.1627	3.3423e-09	3.6266e-08	LOC100578653	twinkle protein, mitochondrial-like, transcript variant X3
LOC100578987	253.974	517.253	-1.0262	3.1936e-12	2.9389e-11	LOC100578987	uncharacterized LOC100578987			LOC100578662	137.837	1544.31	-3.4859	3.2162e-59	5.5155e-57	LOC100578662	probable G-protein coupled receptor Mth-like 1-like, transcript variant X1
LOC100578998	23.9976	61.1544	-1.3496	0.00010077	0.0003427	LOC100578998	uncharacterized LOC100578998, transcript variant X4			LOC100578664	9.88384	64.5191	-2.7066	6.7895e-11	9.186e-10	LOC100578664	organic solute transporter alpha-like protein-like
LOC100579005	1.99808	13.6655	-2.7739	0.0008274	0.0023971	LOC100579005	protein APCDD1-like			LOC100578667	17.7238	4.36179	2.0227	0.0037868	0.012199	LOC100578667	uncharacterized LOC100578667
LOC100579006	57.9651	922.37	-3.9921	1.4923e-56	1.9171e-54	LOC100579006	uncharacterized LOC100579006, transcript variant X2			LOC100578670	48.0412	23.6874	1.0202	0.0080012	0.02336	LOC100578670	uncharacterized LOC100578670, transcript variant X3
LOC100579014	25.44	9.52741	1.4169	0.0045822	0.011501	LOC100579014	uncharacterized LOC100579014			LOC100578672	3.62822	22.2433	-2.616	7.6365e-05	0.00037726	LOC100578672	uncharacterized LOC100578672
LOC100579018	29.9919	4.32866	2.7926	4.216e-06	1.7926e-05	LOC100579018	venom allergen 3-like			LOC100578675	28.2586	109.184	-1.95	7.8483e-06	4.7388e-05	LOC100578675	uncharacterized LOC100578675
LOC100579053	633.572	1432.22	-1.1767	9.7706e-20	1.8746e-18	LOC100579053	FK506-binding protein 15-like, transcript variant X1			LOC100578683	75.105	183.797	-1.2911	5.4809e-07	4.1006e-06	LOC100578683	uncharacterized LOC100578683, transcript variant X3
LOC100579058	36.6644	106.363	-1.5365	7.4532e-09	4.6047e-08	LOC100579058	targeting protein for Xklp2-A-like, transcript variant X4			LOC100578709	1327.1	630.752	1.0731	2.4392e-08	2.3666e-07	LOC100578709	uncharacterized LOC100578709, transcript variant X1
LOC100579062	161.204	77.9664	1.048	5.4706e-07	2.6649e-06	LOC100579062	ran-binding protein 10-like			LOC100578710	30.3215	11.313	1.4224	0.0053412	0.016568	LOC100578710	uncharacterized LOC100578710
LOC100628994	7.5552	0.955226	2.9836	0.01232	0.028117	Mir307	microRNA mir-307			LOC100578713	246.276	496.817	-1.0124	1.7109e-06	1.1718e-05	LOC100578713	uncharacterized LOC100578713, transcript variant X2
LOC100629009	0.980671	9.06106	-3.2078	0.0039821	0.010103	Mir3764	microRNA mir-3764			LOC100578716	35.5554	446.4	-3.6502	1.5151e-46	1.71e-44	LOC100578716	protein singed wings 2-like
LOC100629029	14.24	38.2599	-1.4259	0.00052428	0.0015747	Mir3792	microRNA mir-3792			LOC100578726	183.414	489.703	-1.4168	4.4704e-11	6.1749e-10	LOC100578726	uncharacterized LOC100578726
LOC100629036	13.9131	28.9278	-1.056	0.018624	0.040782	Mir279c	microRNA mir-279c			LOC100578727	71.2183	12.0863	2.5589	2.9211e-10	3.6151e-09	LOC100578727	uncharacterized LOC100578727, transcript variant X1
LOC100629084	1.65896	14.1982	-3.0974	0.00025099	0.0007952	Mir3727	microRNA mir-3727			LOC100578733	64.0789	18.2713	1.8103	2.5891e-06	1.7112e-05	LOC100578733	uncharacterized LOC100578733
LOC100859932	106.998	335.289	-1.6478	1.4322e-11	1.2161e-10	LOC100859932	uncharacterized LOC100859932			LOC100578739	52.863	16.0827	1.7167	2.0555e-05	0.00011357	LOC100578739	adenosine receptor A1-like, transcript variant X4
LOC101664701	2.95428	17.239	-2.5448	0.00035746	0.0011006	LOC101664701	PI-PLC X domain-containing protein 1-like			LOC100578744	242.701	514.898	-1.0851	1.6329e-07	1.3682e-06	LOC100578744	apolipoprotein D-like
LOC101664702	5.63063	16.5643	-1.5567	0.014076	0.031709	LOC101664702	PI-PLC X domain-containing protein 1-like, transcript variant X1			LOC100578745	19.6126	50.4855	-1.3641	0.00061242	0.0024358	LOC100578745	uncharacterized LOC100578745, transcript variant X1
LOC102653588	286.406	131.217	1.1261	1.2456e-10	9.4134e-10	LOC102653588	cleavage and polyadenylation specificity factor 73-like			LOC100578746	16.6126	73.3815	-2.1431	8.8548e-09	9.0688e-08	LOC100578746	uncharacterized LOC100578746, transcript variant X1
LOC102653591	11.2122	41.8383	-1.8998	5.972e-06	2.4687e-05	LOC102653591	uncharacterized LOC102653591			LOC100578747	41.7204	17.2495	1.2742	0.0034341	0.011177	LOC100578747	uncharacterized LOC100578747, transcript variant X4
LOC102653599	22067.6	9187.6	1.2642	1.7315e-30	6.9175e-29	LOC102653599	uncharacterized LOC102653599, transcript variant X2			LOC100578754	31.1964	86.3235	-1.4684	8.3251e-06	4.9856e-05	LOC100578754	histone demethylase UTY-like
LOC102653604	108.889	488.976	-2.1669	2.0547e-15	2.5964e-14	LOC102653604	adenylate kinase 9-like			LOC100578770	30.9776	170.819	-2.4632	2.7758e-17	7.6523e-16	LOC100578770	uncharacterized LOC100578770
LOC102653613	59.1012	24.1613	1.2905	5.8767e-05	0.00020679	LOC102653613	uncharacterized LOC102653613, transcript variant X3			LOC100578776	258.586	1104.28	-2.0944	5.7872e-09	6.0747e-08	LOC100578776	uncharacterized LOC100578776, transcript variant X1
LOC102653619	31.0461	10.8911	1.5113	0.00093327	0.0026784	LOC102653619	uncharacterized LOC102653619, transcript variant X3			LOC100578782	2053.19	12166.2	-2.5669	1.7484e-40	1.6374e-38	LOC100578782	cytochrome b-c1 complex subunit 9-like, transcript variant X2
LOC102653625	3.63253	14.0503	-1.9516	0.0080882	0.019225	LOC102653625	uncharacterized LOC102653625			LOC100578786	87.5058	23.7083	1.884	4.8513e-08	4.4704e-07	LOC100578786	uncharacterized LOC100578786
LOC102653632	35.0461	96.1012	-1.4553	0.00021413	0.00068705	LOC102653632	uncharacterized LOC102653632			LOC100578797	47.2825	22.0066	1.1034	0.0089898	0.025807	LOC100578797	uncharacterized LOC100578797
LOC102653636	0	4.63765	#NAME?	0.01026	0.023791	LOC102653636	uncharacterized LOC102653636			LOC100578801	18.1593	58.0216	-1.6759	1.1004e-05	6.4297e-05	LOC100578801	uncharacterized LOC100578801
LOC102653638	13.2961	34.6544	-1.382	0.0011008	0.0031202	LOC102653638	uncharacterized LOC102653638			LOC100578811	96.9734	379.847	-1.9698	3.2585e-17	8.8902e-16	LOC100578811	transmembrane protein 223-like
LOC102653639	83.1189	214.744	-1.3694	1.5428e-05	5.9729e-05	LOC102653639	uncharacterized LOC102653639			LOC100578813	327.981	1026.96	-1.6467	5.9872e-17	1.6037e-15	LOC100578813	uncharacterized LOC100578813, transcript variant X2
LOC102653644	39.4143	9.36524	2.0733	2.0287e-06	9.0608e-06	LOC102653644	uncharacterized LOC102653644			LOC100578816	300.422	34.2397	3.1332	1.7981e-08	1.7746e-07	LOC100578816	uncharacterized LOC100578816
LOC102653646	34.3801	114.613	-1.7371	2.9361e-05	0.0001085	LOC102653646	fasciclin-1-like, transcript variant X2			LOC100578820	75.832	368.465	-2.2806	1.1851e-21	4.4969e-20	LOC100578820	hemicentin-1-like, transcript variant X1
LOC102653649	64.6828	9.41262	2.7807	2.0208e-13	2.1033e-12	LOC102653649	uncharacterized LOC102653649, transcript variant X2			LOC100578823	810.684	2109.69	-1.3798	4.1375e-13	7.2848e-12	LOC100578823	kinetochore-associated protein 1-like
[truncated: 2,382 more rows]

## Sheet: table_S9
Table S9: DEGs and Expressed genes associated with fatty acid metabolism in mandibular glands across NEB, NB, and FB.
[truncated: 193 more rows]

[truncated: 7 more sheets: table_S10, table_S11, table_S12, table_S13, table_S14, table_S15, table_S16]
